# Supplementary material for: Structural insights into ATP hydrolysis by the MoxR ATPase RavA and the LdcI-RavA cage-like complex
Source: Commun Biol. 2020 Jan 28;3:46. doi: 10.1038/s42003-020-0772-0 (PMC6987120; doi:10.1038/s42003-020-0772-0)
Supplement: Supplementary file 2 — Supplementary Data 1 [file 42003_2020_772_MOESM2_ESM.xlsx]

## Sheet: Figure 6, BLI Data
Raw BLI data for RavA-AVI (with ADP) + LdcI, pH 5.0						Raw BLI data for RavA-AVI (with ADP) + LdcI, pH 6.5						Raw BLI data for RavA-AVI (with ADP) + LdcI, pH 7.0						Raw BLI data for RavA-AVI (with ADP) + LdcI, pH 8.0						Raw BLI data for RavA-AVI (without ADP) + LdcI, pH 7.0
A6: Functionalized SA-pin, 500 nM LdcI in well						A7: Functionalized SA-pin, 500 nM LdcI in well						A5: Functionalized SA-pin, 500 nM LdcI in well						A8: Functionalized SA-pin, 500 nM LdcI in well						A9: Functionalized SA-pin, 500 nM LdcI in well
B6: Functionalized SA-pin, 250 nM LdcI in well						B7: Functionalized SA-pin, 250 nM LdcI in well						B5: Functionalized SA-pin, 250 nM LdcI in well						B8: Functionalized SA-pin, 250 nM LdcI in well						B9: Functionalized SA-pin, 250 nM LdcI in well
C6: Functionalized SA-pin, 125 nM LdcI in well						C7: Functionalized SA-pin, 125 nM LdcI in well						C5: Functionalized SA-pin, 125 nM LdcI in well						C8: Functionalized SA-pin, 125 nM LdcI in well						C9: Functionalized SA-pin, 125 nM LdcI in well
D6: Functionalized SA-pin, 62.5 nM LdcI in well						D7: Functionalized SA-pin, 62.5 nM LdcI in well						D5: Functionalized SA-pin, 62.5 nM LdcI in well						D8: Functionalized SA-pin, 62.5 nM LdcI in well						D9: Functionalized SA-pin, 62.5 nM LdcI in well
E6: Functionalized SA-pin, 31.25 nM LdcI in well						E7: Functionalized SA-pin, 31.25 nM LdcI in well						E5: Functionalized SA-pin, 31.25 nM LdcI in well						E8: Functionalized SA-pin, 31.25 nM LdcI in well						E9: Functionalized SA-pin, 31.25 nM LdcI in well
F6: Functionalized SA-pin, 0 nM LdcI in well						F7: Functionalized SA-pin, 0 nM LdcI in well						F5: Functionalized SA-pin, 0 nM LdcI in well						F8: Functionalized SA-pin, 0 nM LdcI in well						F9: Functionalized SA-pin, 0 nM LdcI in well
G6: Non-functionalized SA-pin, 500 nM LdcI in well						G7: Non-functionalized SA-pin, 500 nM LdcI in well						G5: Non-functionalized SA-pin, 500 nM LdcI in well						G8: Non-functionalized SA-pin, 500 nM LdcI in well						G9: Non-functionalized SA-pin, 500 nM LdcI in well
H6: Non-functionalized SA-pin, 0 nM LdcI in well						H7: Non-functionalized SA-pin, 0 nM LdcI in well						H5: Non-functionalized SA-pin, 0 nM LdcI in well						H8: Non-functionalized SA-pin, 0 nM LdcI in well						H9: Non-functionalized SA-pin, 0 nM LdcI in well
Well	Time (s)	Response (nm)				Well	Time (s)	Response (nm)				Well	Time (s)	Response (nm)				Well	Time (s)	Response (nm)				Well	Time (s)	Response (nm)
A6	0	0				A7	0	0				A5	0	0				A8	0	0				A9	0	0
A6	0.2	0.02				A7	0.2	0.004				A5	0.2	-0.004				A8	0.2	0.002				A9	0.2	0.007
A6	0.4	0.03				A7	0.4	0.003				A5	0.4	0				A8	0.4	0.004				A9	0.4	0.009
A6	0.6	0.031				A7	0.6	0.009				A5	0.6	0.001				A8	0.6	0				A9	0.6	0.01
A6	0.8	0.037				A7	0.8	0.012				A5	0.8	0.002				A8	0.8	0.004				A9	0.8	0.011
A6	1	0.036				A7	1	0.011				A5	1	0.006				A8	1	0.005				A9	1	0.009
A6	1.2	0.038				A7	1.2	0.012				A5	1.2	0.005				A8	1.2	0.004				A9	1.2	0.01
A6	1.4	0.045				A7	1.4	0.009				A5	1.4	0.003				A8	1.4	0				A9	1.4	0.013
A6	1.6	0.042				A7	1.6	0.01				A5	1.6	0.004				A8	1.6	-0.001				A9	1.6	0.008
A6	1.8	0.043				A7	1.8	0.01				A5	1.8	0.004				A8	1.8	0				A9	1.8	0.015
A6	2	0.04				A7	2	0.009				A5	2	0.007				A8	2	-0.003				A9	2	0.013
A6	2.2	0.049				A7	2.2	0.011				A5	2.2	0.007				A8	2.2	0.003				A9	2.2	0.013
A6	2.4	0.046				A7	2.4	0.013				A5	2.4	0.002				A8	2.4	0.002				A9	2.4	0.01
A6	2.6	0.042				A7	2.6	0.011				A5	2.6	0.007				A8	2.6	0.001				A9	2.6	0.012
A6	2.8	0.048				A7	2.8	0.012				A5	2.8	0.007				A8	2.8	0.003				A9	2.8	0.007
A6	3	0.05				A7	3	0.014				A5	3	0.008				A8	3	-0.004				A9	3	0.012
A6	3.2	0.053				A7	3.2	0.015				A5	3.2	0.004				A8	3.2	0				A9	3.2	0.01
A6	3.4	0.047				A7	3.4	0.012				A5	3.4	0.01				A8	3.4	0.004				A9	3.4	0.011
A6	3.6	0.051				A7	3.6	0.015				A5	3.6	0.008				A8	3.6	0.005				A9	3.6	0.009
A6	3.8	0.051				A7	3.8	0.014				A5	3.8	0.008				A8	3.8	0.008				A9	3.8	0.011
A6	4	0.049				A7	4	0.012				A5	4	0.008				A8	4	-0.002				A9	4	0.006
A6	4.2	0.055				A7	4.2	0.014				A5	4.2	0.001				A8	4.2	0.004				A9	4.2	0.007
A6	4.4	0.051				A7	4.4	0.01				A5	4.4	0.011				A8	4.4	-0.001				A9	4.4	0.011
A6	4.6	0.053				A7	4.6	0.012				A5	4.6	0.006				A8	4.6	0.002				A9	4.6	0.009
A6	4.8	0.053				A7	4.8	0.019				A5	4.8	0.003				A8	4.8	0.001				A9	4.8	0.003
A6	5	0.055				A7	5	0.016				A5	5	0.01				A8	5	0.003				A9	5	0.006
A6	5.2	0.053				A7	5.2	0.013				A5	5.2	0.013				A8	5.2	0.001				A9	5.2	0.009
A6	5.4	0.058				A7	5.4	0.013				A5	5.4	0.007				A8	5.4	-0.002				A9	5.4	0.01
A6	5.6	0.055				A7	5.6	0.012				A5	5.6	0.008				A8	5.6	0.005				A9	5.6	0.011
A6	5.8	0.055				A7	5.8	0.016				A5	5.8	0.007				A8	5.8	-0.002				A9	5.8	0.009
A6	6	0.053				A7	6	0.014				A5	6	0.008				A8	6	-0.003				A9	6	0.009
A6	6.2	0.059				A7	6.2	0.015				A5	6.2	0.007				A8	6.2	0.002				A9	6.2	0.011
A6	6.4	0.06				A7	6.4	0.013				A5	6.4	0.009				A8	6.4	-0.002				A9	6.4	0.01
A6	6.6	0.057				A7	6.6	0.014				A5	6.6	0.012				A8	6.6	0.005				A9	6.6	0.01
A6	6.8	0.06				A7	6.8	0.017				A5	6.8	0.009				A8	6.8	-0.002				A9	6.8	0.01
A6	7	0.058				A7	7	0.014				A5	7	0.005				A8	7	0.003				A9	7	0.01
A6	7.2	0.058				A7	7.2	0.014				A5	7.2	0.01				A8	7.2	0.002				A9	7.2	0.006
A6	7.4	0.061				A7	7.4	0.012				A5	7.4	0.011				A8	7.4	0.006				A9	7.4	0.011
A6	7.6	0.064				A7	7.6	0.015				A5	7.6	0.006				A8	7.6	0.006				A9	7.6	0.008
A6	7.8	0.061				A7	7.8	0.015				A5	7.8	0.012				A8	7.8	0.002				A9	7.8	0.009
A6	8	0.057				A7	8	0.02				A5	8	0.008				A8	8	0.004				A9	8	0.011
A6	8.2	0.059				A7	8.2	0.016				A5	8.2	0.009				A8	8.2	-0.004				A9	8.2	0.01
A6	8.4	0.061				A7	8.4	0.02				A5	8.4	0.007				A8	8.4	0.001				A9	8.4	0.01
A6	8.6	0.058				A7	8.6	0.021				A5	8.6	0.006				A8	8.6	0.003				A9	8.6	0.01
A6	8.8	0.065				A7	8.8	0.017				A5	8.8	0.009				A8	8.8	0.003				A9	8.8	0.007
A6	9	0.06				A7	9	0.015				A5	9	0.011				A8	9	0.003				A9	9	0.01
A6	9.2	0.06				A7	9.2	0.02				A5	9.2	0.004				A8	9.2	0.001				A9	9.2	0.01
A6	9.4	0.065				A7	9.4	0.016				A5	9.4	0.01				A8	9.4	0.004				A9	9.4	0.011
A6	9.6	0.062				A7	9.6	0.016				A5	9.6	0.008				A8	9.6	0.004				A9	9.6	0.01
A6	9.8	0.062				A7	9.8	0.021				A5	9.8	0.005				A8	9.8	0.001				A9	9.8	0.012
A6	10	0.062				A7	10	0.018				A5	10	0.01				A8	10	0.001				A9	10	0.008
A6	10.2	0.061				A7	10.2	0.024				A5	10.2	0.011				A8	10.2	0.002				A9	10.2	0.012
A6	10.4	0.067				A7	10.4	0.015				A5	10.4	0.009				A8	10.4	0.004				A9	10.4	0.014
A6	10.6	0.065				A7	10.6	0.017				A5	10.6	0.011				A8	10.6	0.004				A9	10.6	0.011
A6	10.8	0.063				A7	10.8	0.018				A5	10.8	0.009				A8	10.8	0.001				A9	10.8	0.01
A6	11	0.065				A7	11	0.022				A5	11	0.009				A8	11	-0.001				A9	11	0.01
A6	11.2	0.069				A7	11.2	0.013				A5	11.2	0.009				A8	11.2	0.001				A9	11.2	0.008
A6	11.4	0.065				A7	11.4	0.017				A5	11.4	0.01				A8	11.4	0.004				A9	11.4	0.007
A6	11.6	0.06				A7	11.6	0.015				A5	11.6	0.005				A8	11.6	0.003				A9	11.6	0.011
A6	11.8	0.066				A7	11.8	0.015				A5	11.8	0.013				A8	11.8	0.003				A9	11.8	0.007
A6	12	0.069				A7	12	0.019				A5	12	0.009				A8	12	0.003				A9	12	0.011
A6	12.2	0.067				A7	12.2	0.021				A5	12.2	0.009				A8	12.2	0.004				A9	12.2	0.013
A6	12.4	0.066				A7	12.4	0.02				A5	12.4	0.011				A8	12.4	0.004				A9	12.4	0.009
A6	12.6	0.072				A7	12.6	0.016				A5	12.6	0.006				A8	12.6	0				A9	12.6	0.011
A6	12.8	0.074				A7	12.8	0.02				A5	12.8	0.011				A8	12.8	-0.001				A9	12.8	0.009
A6	13	0.065				A7	13	0.023				A5	13	0.016				A8	13	0.004				A9	13	0.005
A6	13.2	0.068				A7	13.2	0.022				A5	13.2	0.008				A8	13.2	0.002				A9	13.2	0.01
A6	13.4	0.067				A7	13.4	0.021				A5	13.4	0.009				A8	13.4	0.005				A9	13.4	0.009
A6	13.6	0.068				A7	13.6	0.02				A5	13.6	0.011				A8	13.6	0.002				A9	13.6	0.01
A6	13.8	0.068				A7	13.8	0.02				A5	13.8	0.01				A8	13.8	0.003				A9	13.8	0.01
A6	14	0.069				A7	14	0.016				A5	14	0.01				A8	14	0.001				A9	14	0.011
A6	14.2	0.069				A7	14.2	0.018				A5	14.2	0.013				A8	14.2	0.001				A9	14.2	0.009
A6	14.4	0.069				A7	14.4	0.018				A5	14.4	0.014				A8	14.4	-0.002				A9	14.4	0.011
A6	14.6	0.071				A7	14.6	0.021				A5	14.6	0.008				A8	14.6	0.003				A9	14.6	0.013
A6	14.8	0.072				A7	14.8	0.016				A5	14.8	0.009				A8	14.8	0				A9	14.8	0.01
A6	15	0.072				A7	15	0.018				A5	15	0.011				A8	15	-0.002				A9	15	0.007
A6	15.2	0.069				A7	15.2	0.019				A5	15.2	0.011				A8	15.2	0.005				A9	15.2	0.009
A6	15.4	0.07				A7	15.4	0.021				A5	15.4	0.012				A8	15.4	0				A9	15.4	0.011
A6	15.6	0.075				A7	15.6	0.018				A5	15.6	0.011				A8	15.6	0.003				A9	15.6	0.012
A6	15.8	0.069				A7	15.8	0.018				A5	15.8	0.007				A8	15.8	0.001				A9	15.8	0.011
A6	16	0.072				A7	16	0.025				A5	16	0.009				A8	16	0.003				A9	16	0.011
A6	16.2	0.067				A7	16.2	0.018				A5	16.2	0.013				A8	16.2	0.004				A9	16.2	0.011
A6	16.4	0.071				A7	16.4	0.02				A5	16.4	0.013				A8	16.4	0.003				A9	16.4	0.009
A6	16.6	0.071				A7	16.6	0.018				A5	16.6	0.01				A8	16.6	0.005				A9	16.6	0.011
A6	16.8	0.075				A7	16.8	0.021				A5	16.8	0.012				A8	16.8	0.005				A9	16.8	0.013
A6	17	0.075				A7	17	0.018				A5	17	0.007				A8	17	0.002				A9	17	0.011
A6	17.2	0.077				A7	17.2	0.019				A5	17.2	0.012				A8	17.2	0.001				A9	17.2	0.01
A6	17.4	0.074				A7	17.4	0.026				A5	17.4	0.011				A8	17.4	0.001				A9	17.4	0.007
A6	17.6	0.074				A7	17.6	0.021				A5	17.6	0.016				A8	17.6	0.002				A9	17.6	0.012
A6	17.8	0.077				A7	17.8	0.019				A5	17.8	0.012				A8	17.8	0.004				A9	17.8	0.008
A6	18	0.076				A7	18	0.017				A5	18	0.014				A8	18	-0.002				A9	18	0.005
A6	18.2	0.072				A7	18.2	0.019				A5	18.2	0.011				A8	18.2	0.002				A9	18.2	0.01
A6	18.4	0.076				A7	18.4	0.018				A5	18.4	0.014				A8	18.4	0.002				A9	18.4	0.005
A6	18.6	0.076				A7	18.6	0.018				A5	18.6	0.009				A8	18.6	0.005				A9	18.6	0.011
A6	18.8	0.074				A7	18.8	0.021				A5	18.8	0.015				A8	18.8	-0.002				A9	18.8	0.006
A6	19	0.079				A7	19	0.023				A5	19	0.011				A8	19	0.008				A9	19	0.005
A6	19.2	0.074				A7	19.2	0.019				A5	19.2	0.011				A8	19.2	-0.001				A9	19.2	0.008
A6	19.4	0.079				A7	19.4	0.022				A5	19.4	0.012				A8	19.4	0.004				A9	19.4	0.009
A6	19.6	0.078				A7	19.6	0.018				A5	19.6	0.008				A8	19.6	0.005				A9	19.6	0.01
A6	19.8	0.078				A7	19.8	0.021				A5	19.8	0.013				A8	19.8	0.002				A9	19.8	0.011
A6	20	0.077				A7	20	0.022				A5	20	0.01				A8	20	0.004				A9	20	0.005
A6	20.2	0.08				A7	20.2	0.019				A5	20.2	0.011				A8	20.2	0.004				A9	20.2	0.012
A6	20.4	0.082				A7	20.4	0.023				A5	20.4	0.008				A8	20.4	0.008				A9	20.4	0.009
A6	20.6	0.078				A7	20.6	0.018				A5	20.6	0.009				A8	20.6	0				A9	20.6	0.007
A6	20.8	0.085				A7	20.8	0.022				A5	20.8	0.008				A8	20.8	0.004				A9	20.8	0.012
A6	21	0.077				A7	21	0.023				A5	21	0.013				A8	21	0				A9	21	0.007
A6	21.2	0.084				A7	21.2	0.018				A5	21.2	0.015				A8	21.2	0.004				A9	21.2	0.006
A6	21.4	0.078				A7	21.4	0.026				A5	21.4	0.01				A8	21.4	0.001				A9	21.4	0.009
A6	21.6	0.082				A7	21.6	0.022				A5	21.6	0.015				A8	21.6	0.003				A9	21.6	0.009
A6	21.8	0.078				A7	21.8	0.023				A5	21.8	0.016				A8	21.8	0.007				A9	21.8	0.009
A6	22	0.084				A7	22	0.022				A5	22	0.017				A8	22	0.001				A9	22	0.007
A6	22.2	0.08				A7	22.2	0.025				A5	22.2	0.011				A8	22.2	0.002				A9	22.2	0.004
A6	22.4	0.085				A7	22.4	0.018				A5	22.4	0.011				A8	22.4	0.005				A9	22.4	0.006
A6	22.6	0.081				A7	22.6	0.017				A5	22.6	0.01				A8	22.6	0				A9	22.6	0.005
A6	22.8	0.078				A7	22.8	0.021				A5	22.8	0.012				A8	22.8	0.001				A9	22.8	0.007
A6	23	0.081				A7	23	0.022				A5	23	0.013				A8	23	0.001				A9	23	0.007
A6	23.2	0.08				A7	23.2	0.019				A5	23.2	0.014				A8	23.2	0.005				A9	23.2	0.008
A6	23.4	0.083				A7	23.4	0.024				A5	23.4	0.015				A8	23.4	0.004				A9	23.4	0.01
A6	23.6	0.09				A7	23.6	0.02				A5	23.6	0.015				A8	23.6	0.004				A9	23.6	0.01
A6	23.8	0.083				A7	23.8	0.022				A5	23.8	0.009				A8	23.8	0.001				A9	23.8	0.008
A6	24	0.078				A7	24	0.022				A5	24	0.015				A8	24	0.007				A9	24	0.012
A6	24.2	0.083				A7	24.2	0.02				A5	24.2	0.011				A8	24.2	0.005				A9	24.2	0.005
A6	24.4	0.083				A7	24.4	0.016				A5	24.4	0.013				A8	24.4	0.003				A9	24.4	0.007
A6	24.6	0.08				A7	24.6	0.024				A5	24.6	0.01				A8	24.6	0.004				A9	24.6	0.008
A6	24.8	0.083				A7	24.8	0.021				A5	24.8	0.009				A8	24.8	0.005				A9	24.8	0.007
A6	25	0.083				A7	25	0.024				A5	25	0.009				A8	25	-0.001				A9	25	0.009
A6	25.2	0.084				A7	25.2	0.021				A5	25.2	0.012				A8	25.2	0.004				A9	25.2	0.01
A6	25.4	0.089				A7	25.4	0.02				A5	25.4	0.015				A8	25.4	0.002				A9	25.4	0.009
A6	25.6	0.085				A7	25.6	0.024				A5	25.6	0.014				A8	25.6	0.006				A9	25.6	0.008
A6	25.8	0.085				A7	25.8	0.026				A5	25.8	0.015				A8	25.8	0.002				A9	25.8	0.005
A6	26	0.083				A7	26	0.025				A5	26	0.01				A8	26	0.002				A9	26	0.007
A6	26.2	0.086				A7	26.2	0.018				A5	26.2	0.01				A8	26.2	0.005				A9	26.2	0.01
A6	26.4	0.083				A7	26.4	0.023				A5	26.4	0.008				A8	26.4	0.005				A9	26.4	0.009
A6	26.6	0.084				A7	26.6	0.023				A5	26.6	0.013				A8	26.6	-0.004				A9	26.6	0.008
A6	26.8	0.086				A7	26.8	0.022				A5	26.8	0.012				A8	26.8	0.008				A9	26.8	0.006
A6	27	0.082				A7	27	0.019				A5	27	0.011				A8	27	0.003				A9	27	0.006
A6	27.2	0.082				A7	27.2	0.022				A5	27.2	0.012				A8	27.2	0.002				A9	27.2	0.007
A6	27.4	0.084				A7	27.4	0.024				A5	27.4	0.009				A8	27.4	0.002				A9	27.4	0.012
A6	27.6	0.085				A7	27.6	0.026				A5	27.6	0.015				A8	27.6	0.004				A9	27.6	0.004
A6	27.8	0.082				A7	27.8	0.021				A5	27.8	0.013				A8	27.8	0.007				A9	27.8	0.01
A6	28	0.083				A7	28	0.025				A5	28	0.016				A8	28	0				A9	28	0.01
A6	28.2	0.087				A7	28.2	0.023				A5	28.2	0.011				A8	28.2	0.006				A9	28.2	0.012
A6	28.4	0.087				A7	28.4	0.025				A5	28.4	0.011				A8	28.4	0.004				A9	28.4	0.012
A6	28.6	0.088				A7	28.6	0.028				A5	28.6	0.009				A8	28.6	0.004				A9	28.6	0.003
A6	28.8	0.089				A7	28.8	0.021				A5	28.8	0.009				A8	28.8	0.003				A9	28.8	0.008
A6	29	0.087				A7	29	0.02				A5	29	0.01				A8	29	0.002				A9	29	0.005
A6	29.2	0.086				A7	29.2	0.024				A5	29.2	0.012				A8	29.2	0.004				A9	29.2	0.01
A6	29.4	0.087				A7	29.4	0.017				A5	29.4	0.008				A8	29.4	0.004				A9	29.4	0.01
A6	29.6	0.089				A7	29.6	0.025				A5	29.6	0.009				A8	29.6	0.001				A9	29.6	0.012
A6	29.8	0.09				A7	29.8	0.027				A5	29.8	0.011				A8	29.8	0.005				A9	29.8	0.011
A6	30	0.086				A7	30	0.022				A5	30	0.012				A8	30	0.002				A9	30	0.008
A6	30.2	0.086				A7	30.2	0.024				A5	30.2	0.008				A8	30.2	0.004				A9	30.2	0.009
A6	30.4	0.087				A7	30.4	0.027				A5	30.4	0.013				A8	30.4	0.004				A9	30.4	0.006
A6	30.6	0.094				A7	30.6	0.019				A5	30.6	0.014				A8	30.6	0.002				A9	30.6	0.009
A6	30.8	0.086				A7	30.8	0.021				A5	30.8	0.014				A8	30.8	0.002				A9	30.8	0.009
A6	31	0.09				A7	31	0.024				A5	31	0.012				A8	31	0.001				A9	31	0.007
A6	31.2	0.087				A7	31.2	0.026				A5	31.2	0.015				A8	31.2	-0.001				A9	31.2	0.01
A6	31.4	0.086				A7	31.4	0.023				A5	31.4	0.014				A8	31.4	0.003				A9	31.4	0.012
A6	31.6	0.093				A7	31.6	0.025				A5	31.6	0.011				A8	31.6	0.004				A9	31.6	0.005
A6	31.8	0.09				A7	31.8	0.021				A5	31.8	0.009				A8	31.8	0.003				A9	31.8	0.005
A6	32	0.09				A7	32	0.02				A5	32	0.014				A8	32	0.007				A9	32	0.011
A6	32.2	0.09				A7	32.2	0.02				A5	32.2	0.009				A8	32.2	0.002				A9	32.2	0.01
A6	32.4	0.09				A7	32.4	0.022				A5	32.4	0.013				A8	32.4	-0.001				A9	32.4	0.009
A6	32.6	0.083				A7	32.6	0.021				A5	32.6	0.012				A8	32.6	0.005				A9	32.6	0.011
A6	32.8	0.088				A7	32.8	0.024				A5	32.8	0.011				A8	32.8	0				A9	32.8	0.007
A6	33	0.09				A7	33	0.023				A5	33	0.01				A8	33	0.004				A9	33	0.009
A6	33.2	0.087				A7	33.2	0.023				A5	33.2	0.011				A8	33.2	0				A9	33.2	0.003
A6	33.4	0.096				A7	33.4	0.025				A5	33.4	0.012				A8	33.4	0.002				A9	33.4	0.006
A6	33.6	0.091				A7	33.6	0.022				A5	33.6	0.016				A8	33.6	0.003				A9	33.6	0.007
A6	33.8	0.092				A7	33.8	0.019				A5	33.8	0.016				A8	33.8	0.001				A9	33.8	0.005
A6	34	0.087				A7	34	0.02				A5	34	0.012				A8	34	0.001				A9	34	0.008
A6	34.2	0.091				A7	34.2	0.025				A5	34.2	0.011				A8	34.2	0				A9	34.2	0.013
A6	34.4	0.097				A7	34.4	0.025				A5	34.4	0.013				A8	34.4	0.005				A9	34.4	0.008
A6	34.6	0.087				A7	34.6	0.023				A5	34.6	0.008				A8	34.6	0.005				A9	34.6	0.01
A6	34.8	0.091				A7	34.8	0.021				A5	34.8	0.014				A8	34.8	0.005				A9	34.8	0.009
A6	35	0.095				A7	35	0.022				A5	35	0.017				A8	35	-0.003				A9	35	0.006
A6	35.2	0.092				A7	35.2	0.023				A5	35.2	0.008				A8	35.2	-0.001				A9	35.2	0.007
A6	35.4	0.091				A7	35.4	0.026				A5	35.4	0.01				A8	35.4	0.005				A9	35.4	0.007
A6	35.6	0.094				A7	35.6	0.02				A5	35.6	0.009				A8	35.6	0				A9	35.6	0.005
A6	35.8	0.091				A7	35.8	0.022				A5	35.8	0.015				A8	35.8	0.001				A9	35.8	0.005
A6	36	0.096				A7	36	0.022				A5	36	0.011				A8	36	0.003				A9	36	0.012
A6	36.2	0.094				A7	36.2	0.023				A5	36.2	0.014				A8	36.2	-0.001				A9	36.2	0.008
A6	36.4	0.091				A7	36.4	0.026				A5	36.4	0.012				A8	36.4	-0.002				A9	36.4	0.012
A6	36.6	0.092				A7	36.6	0.026				A5	36.6	0.013				A8	36.6	0				A9	36.6	0.014
A6	36.8	0.095				A7	36.8	0.023				A5	36.8	0.012				A8	36.8	0.004				A9	36.8	0.007
A6	37	0.092				A7	37	0.024				A5	37	0.012				A8	37	0.003				A9	37	0.007
A6	37.2	0.097				A7	37.2	0.02				A5	37.2	0.01				A8	37.2	0.002				A9	37.2	0.006
A6	37.4	0.096				A7	37.4	0.022				A5	37.4	0.013				A8	37.4	0.003				A9	37.4	0.01
A6	37.6	0.097				A7	37.6	0.029				A5	37.6	0.016				A8	37.6	-0.001				A9	37.6	0.012
A6	37.8	0.09				A7	37.8	0.03				A5	37.8	0.01				A8	37.8	-0.001				A9	37.8	0.005
A6	38	0.095				A7	38	0.025				A5	38	0.01				A8	38	-0.002				A9	38	0.012
A6	38.2	0.094				A7	38.2	0.026				A5	38.2	0.01				A8	38.2	0.003				A9	38.2	0.009
A6	38.4	0.098				A7	38.4	0.026				A5	38.4	0.014				A8	38.4	0.001				A9	38.4	0.01
A6	38.6	0.093				A7	38.6	0.019				A5	38.6	0.01				A8	38.6	0.006				A9	38.6	0.006
A6	38.8	0.093				A7	38.8	0.029				A5	38.8	0.014				A8	38.8	0				A9	38.8	0.009
A6	39	0.093				A7	39	0.022				A5	39	0.011				A8	39	-0.001				A9	39	0.006
A6	39.2	0.097				A7	39.2	0.025				A5	39.2	0.009				A8	39.2	-0.003				A9	39.2	0.006
A6	39.4	0.089				A7	39.4	0.029				A5	39.4	0.011				A8	39.4	0				A9	39.4	0.007
A6	39.6	0.096				A7	39.6	0.022				A5	39.6	0.015				A8	39.6	0.001				A9	39.6	0.009
A6	39.8	0.101				A7	39.8	0.022				A5	39.8	0.007				A8	39.8	-0.002				A9	39.8	0.007
A6	40	0.096				A7	40	0.029				A5	40	0.011				A8	40	0.005				A9	40	0.007
A6	40.2	0.098				A7	40.2	0.025				A5	40.2	0.011				A8	40.2	0.003				A9	40.2	0.01
A6	40.4	0.099				A7	40.4	0.025				A5	40.4	0.011				A8	40.4	-0.002				A9	40.4	0.009
A6	40.6	0.093				A7	40.6	0.026				A5	40.6	0.013				A8	40.6	0.004				A9	40.6	0.01
A6	40.8	0.096				A7	40.8	0.023				A5	40.8	0.011				A8	40.8	0				A9	40.8	0.006
A6	41	0.096				A7	41	0.027				A5	41	0.018				A8	41	-0.003				A9	41	0.007
A6	41.2	0.096				A7	41.2	0.023				A5	41.2	0.008				A8	41.2	0.003				A9	41.2	0.008
A6	41.4	0.099				A7	41.4	0.022				A5	41.4	0.012				A8	41.4	0				A9	41.4	0.012
A6	41.6	0.1				A7	41.6	0.026				A5	41.6	0.011				A8	41.6	-0.001				A9	41.6	0.012
A6	41.8	0.097				A7	41.8	0.025				A5	41.8	0.011				A8	41.8	0.001				A9	41.8	0.002
A6	42	0.098				A7	42	0.026				A5	42	0.012				A8	42	0.003				A9	42	0.007
A6	42.2	0.099				A7	42.2	0.029				A5	42.2	0.01				A8	42.2	-0.003				A9	42.2	0.008
A6	42.4	0.096				A7	42.4	0.026				A5	42.4	0.012				A8	42.4	0				A9	42.4	0.008
A6	42.6	0.095				A7	42.6	0.023				A5	42.6	0.013				A8	42.6	-0.002				A9	42.6	0.007
A6	42.8	0.096				A7	42.8	0.024				A5	42.8	0.012				A8	42.8	0.001				A9	42.8	0.005
A6	43	0.099				A7	43	0.022				A5	43	0.009				A8	43	0.004				A9	43	0.008
A6	43.2	0.097				A7	43.2	0.021				A5	43.2	0.015				A8	43.2	0.002				A9	43.2	0.009
A6	43.4	0.097				A7	43.4	0.023				A5	43.4	0.009				A8	43.4	0.002				A9	43.4	0.011
A6	43.6	0.101				A7	43.6	0.025				A5	43.6	0.015				A8	43.6	0.003				A9	43.6	0.005
A6	43.8	0.098				A7	43.8	0.027				A5	43.8	0.009				A8	43.8	0				A9	43.8	0.01
A6	44	0.097				A7	44	0.022				A5	44	0.015				A8	44	-0.004				A9	44	0.001
A6	44.2	0.095				A7	44.2	0.028				A5	44.2	0.012				A8	44.2	0.002				A9	44.2	0.008
A6	44.4	0.1				A7	44.4	0.023				A5	44.4	0.013				A8	44.4	-0.005				A9	44.4	0.006
A6	44.6	0.098				A7	44.6	0.027				A5	44.6	0.011				A8	44.6	0.003				A9	44.6	0.009
A6	44.8	0.101				A7	44.8	0.027				A5	44.8	0.011				A8	44.8	0.003				A9	44.8	0.007
A6	45	0.1				A7	45	0.023				A5	45	0.013				A8	45	0				A9	45	0.01
A6	45.2	0.099				A7	45.2	0.026				A5	45.2	0.01				A8	45.2	0.001				A9	45.2	0.01
A6	45.4	0.1				A7	45.4	0.029				A5	45.4	0.011				A8	45.4	0				A9	45.4	0.006
A6	45.6	0.097				A7	45.6	0.025				A5	45.6	0.009				A8	45.6	0.002				A9	45.6	0.008
A6	45.8	0.098				A7	45.8	0.024				A5	45.8	0.011				A8	45.8	0				A9	45.8	0.005
A6	46	0.096				A7	46	0.024				A5	46	0.013				A8	46	-0.001				A9	46	0.006
A6	46.2	0.097				A7	46.2	0.023				A5	46.2	0.006				A8	46.2	-0.001				A9	46.2	0.01
A6	46.4	0.102				A7	46.4	0.023				A5	46.4	0.013				A8	46.4	-0.003				A9	46.4	0.007
A6	46.6	0.098				A7	46.6	0.021				A5	46.6	0.011				A8	46.6	-0.002				A9	46.6	0.009
A6	46.8	0.101				A7	46.8	0.023				A5	46.8	0.013				A8	46.8	0.003				A9	46.8	0.003
A6	47	0.095				A7	47	0.022				A5	47	0.013				A8	47	-0.005				A9	47	0.007
A6	47.2	0.1				A7	47.2	0.023				A5	47.2	0.012				A8	47.2	-0.005				A9	47.2	0.006
A6	47.4	0.102				A7	47.4	0.025				A5	47.4	0.013				A8	47.4	0				A9	47.4	0.007
A6	47.6	0.105				A7	47.6	0.024				A5	47.6	0.013				A8	47.6	-0.001				A9	47.6	0.005
A6	47.8	0.097				A7	47.8	0.023				A5	47.8	0.017				A8	47.8	-0.001				A9	47.8	0.005
A6	48	0.103				A7	48	0.024				A5	48	0.013				A8	48	0.003				A9	48	0.005
A6	48.2	0.105				A7	48.2	0.024				A5	48.2	0.011				A8	48.2	0.001				A9	48.2	0.007
A6	48.4	0.102				A7	48.4	0.021				A5	48.4	0.016				A8	48.4	0.002				A9	48.4	0.005
A6	48.6	0.102				A7	48.6	0.027				A5	48.6	0.011				A8	48.6	0				A9	48.6	0.007
A6	48.8	0.104				A7	48.8	0.02				A5	48.8	0.014				A8	48.8	-0.001				A9	48.8	0.009
A6	49	0.1				A7	49	0.029				A5	49	0.013				A8	49	0.004				A9	49	0.006
A6	49.2	0.103				A7	49.2	0.027				A5	49.2	0.012				A8	49.2	0.004				A9	49.2	0.008
A6	49.4	0.101				A7	49.4	0.024				A5	49.4	0.011				A8	49.4	0.003				A9	49.4	0.004
A6	49.6	0.103				A7	49.6	0.026				A5	49.6	0.009				A8	49.6	0.001				A9	49.6	0.007
A6	49.8	0.1				A7	49.8	0.025				A5	49.8	0.009				A8	49.8	0.005				A9	49.8	0.005
A6	50	0.103				A7	50	0.027				A5	50	0.016				A8	50	0.004				A9	50	0.007
A6	50.2	0.101				A7	50.2	0.026				A5	50.2	0.01				A8	50.2	0.002				A9	50.2	0.003
A6	50.4	0.103				A7	50.4	0.02				A5	50.4	0.013				A8	50.4	0.004				A9	50.4	0.002
A6	50.6	0.099				A7	50.6	0.028				A5	50.6	0.013				A8	50.6	0.001				A9	50.6	0.006
A6	50.8	0.105				A7	50.8	0.022				A5	50.8	0.015				A8	50.8	0.003				A9	50.8	0.005
A6	51	0.102				A7	51	0.023				A5	51	0.011				A8	51	0.002				A9	51	0.005
A6	51.2	0.106				A7	51.2	0.029				A5	51.2	0.012				A8	51.2	0.002				A9	51.2	0.007
A6	51.4	0.106				A7	51.4	0.025				A5	51.4	0.012				A8	51.4	-0.001				A9	51.4	0.003
A6	51.6	0.1				A7	51.6	0.021				A5	51.6	0.011				A8	51.6	0				A9	51.6	0.006
A6	51.8	0.104				A7	51.8	0.024				A5	51.8	0.015				A8	51.8	-0.003				A9	51.8	0.001
A6	52	0.103				A7	52	0.026				A5	52	0.013				A8	52	-0.002				A9	52	0.003
A6	52.2	0.102				A7	52.2	0.02				A5	52.2	0.014				A8	52.2	-0.001				A9	52.2	0.004
A6	52.4	0.108				A7	52.4	0.028				A5	52.4	0.008				A8	52.4	-0.001				A9	52.4	0.006
A6	52.6	0.104				A7	52.6	0.026				A5	52.6	0.013				A8	52.6	-0.001				A9	52.6	0.009
A6	52.8	0.105				A7	52.8	0.022				A5	52.8	0.009				A8	52.8	-0.001				A9	52.8	0.006
A6	53	0.108				A7	53	0.026				A5	53	0.014				A8	53	0				A9	53	0.01
A6	53.2	0.106				A7	53.2	0.024				A5	53.2	0.01				A8	53.2	0.003				A9	53.2	0.002
A6	53.4	0.102				A7	53.4	0.023				A5	53.4	0.009				A8	53.4	-0.003				A9	53.4	0.002
A6	53.6	0.104				A7	53.6	0.024				A5	53.6	0.018				A8	53.6	0.002				A9	53.6	0.003
A6	53.8	0.104				A7	53.8	0.025				A5	53.8	0.017				A8	53.8	-0.003				A9	53.8	0.004
A6	54	0.103				A7	54	0.022				A5	54	0.011				A8	54	0				A9	54	0.005
A6	54.2	0.108				A7	54.2	0.026				A5	54.2	0.012				A8	54.2	0.002				A9	54.2	0.006
A6	54.4	0.106				A7	54.4	0.02				A5	54.4	0.009				A8	54.4	0.002				A9	54.4	0.005
A6	54.6	0.105				A7	54.6	0.024				A5	54.6	0.016				A8	54.6	-0.001				A9	54.6	0
A6	54.8	0.104				A7	54.8	0.025				A5	54.8	0.01				A8	54.8	0.001				A9	54.8	0.008
A6	55	0.104				A7	55	0.021				A5	55	0.012				A8	55	-0.004				A9	55	0.005
A6	55.2	0.104				A7	55.2	0.023				A5	55.2	0.012				A8	55.2	0.002				A9	55.2	0.004
A6	55.4	0.104				A7	55.4	0.023				A5	55.4	0.01				A8	55.4	0.001				A9	55.4	0.006
A6	55.6	0.105				A7	55.6	0.021				A5	55.6	0.009				A8	55.6	0.001				A9	55.6	0.004
A6	55.8	0.106				A7	55.8	0.025				A5	55.8	0.009				A8	55.8	0.002				A9	55.8	0.008
A6	56	0.106				A7	56	0.026				A5	56	0.01				A8	56	-0.004				A9	56	0.004
A6	56.2	0.107				A7	56.2	0.021				A5	56.2	0.011				A8	56.2	0.002				A9	56.2	0.011
A6	56.4	0.108				A7	56.4	0.023				A5	56.4	0.015				A8	56.4	0.001				A9	56.4	0.002
A6	56.6	0.105				A7	56.6	0.023				A5	56.6	0.014				A8	56.6	-0.001				A9	56.6	0.005
A6	56.8	0.105				A7	56.8	0.026				A5	56.8	0.01				A8	56.8	0				A9	56.8	0
A6	57	0.108				A7	57	0.022				A5	57	0.014				A8	57	0.001				A9	57	0.005
A6	57.2	0.103				A7	57.2	0.028				A5	57.2	0.015				A8	57.2	0.002				A9	57.2	0.005
A6	57.4	0.104				A7	57.4	0.024				A5	57.4	0.013				A8	57.4	0.001				A9	57.4	0.003
A6	57.6	0.106				A7	57.6	0.023				A5	57.6	0.018				A8	57.6	0.002				A9	57.6	0.005
A6	57.8	0.105				A7	57.8	0.028				A5	57.8	0.012				A8	57.8	-0.002				A9	57.8	0.009
A6	58	0.107				A7	58	0.024				A5	58	0.016				A8	58	0.004				A9	58	0.003
A6	58.2	0.11				A7	58.2	0.023				A5	58.2	0.008				A8	58.2	0.003				A9	58.2	0.004
A6	58.4	0.104				A7	58.4	0.025				A5	58.4	0.011				A8	58.4	0.001				A9	58.4	0.008
A6	58.6	0.108				A7	58.6	0.024				A5	58.6	0.014				A8	58.6	-0.005				A9	58.6	0.002
A6	58.8	0.105				A7	58.8	0.025				A5	58.8	0.018				A8	58.8	-0.002				A9	58.8	0
A6	59	0.109				A7	59	0.031				A5	59	0.016				A8	59	-0.002				A9	59	0.007
A6	59.2	0.105				A7	59.2	0.023				A5	59.2	0.012				A8	59.2	-0.006				A9	59.2	0.003
A6	59.4	0.107				A7	59.4	0.028				A5	59.4	0.013				A8	59.4	-0.001				A9	59.4	-0.001
A6	59.6	0.11				A7	59.6	0.027				A5	59.6	0.015				A8	59.6	0.002				A9	59.6	0.004
A6	59.8	0.11				A7	59.8	0.026				A5	59.8	0.014				A8	59.8	0				A9	59.8	0.001
A6	60	0.107				A7	60	0.025				A5	60	0.014				A8	60	-0.001				A9	60	0.006
A6	60.2	0.103				A7	60.2	0.022				A5	60.2	0.016				A8	60.2	0.005				A9	60.2	0.004
A6	60.4	0.107				A7	60.4	0.026				A5	60.4	0.012				A8	60.4	0				A9	60.4	0.004
A6	60.6	0.107				A7	60.6	0.027				A5	60.6	0.015				A8	60.6	-0.002				A9	60.6	0.003
A6	60.8	0.111				A7	60.8	0.023				A5	60.8	0.01				A8	60.8	0.002				A9	60.8	0.003
A6	61	0.109				A7	61	0.026				A5	61	0.012				A8	61	-0.003				A9	61	0.002
A6	61.2	0.112				A7	61.2	0.027				A5	61.2	0.012				A8	61.2	-0.002				A9	61.2	0.005
A6	61.4	0.109				A7	61.4	0.024				A5	61.4	0.015				A8	61.4	-0.004				A9	61.4	0.006
A6	61.6	0.109				A7	61.6	0.022				A5	61.6	0.015				A8	61.6	-0.002				A9	61.6	0.002
A6	61.8	0.109				A7	61.8	0.027				A5	61.8	0.01				A8	61.8	-0.006				A9	61.8	0.003
A6	62	0.109				A7	62	0.025				A5	62	0.011				A8	62	0.004				A9	62	0.006
A6	62.2	0.107				A7	62.2	0.026				A5	62.2	0.017				A8	62.2	0				A9	62.2	0.008
A6	62.4	0.109				A7	62.4	0.023				A5	62.4	0.01				A8	62.4	-0.003				A9	62.4	0.002
A6	62.6	0.112				A7	62.6	0.025				A5	62.6	0.008				A8	62.6	0.001				A9	62.6	0.004
A6	62.8	0.109				A7	62.8	0.026				A5	62.8	0.013				A8	62.8	0.005				A9	62.8	0.005
A6	63	0.108				A7	63	0.024				A5	63	0.016				A8	63	-0.001				A9	63	0.001
A6	63.2	0.107				A7	63.2	0.026				A5	63.2	0.013				A8	63.2	-0.001				A9	63.2	0.006
A6	63.4	0.109				A7	63.4	0.021				A5	63.4	0.013				A8	63.4	-0.002				A9	63.4	0.002
A6	63.6	0.111				A7	63.6	0.024				A5	63.6	0.014				A8	63.6	-0.003				A9	63.6	0.005
A6	63.8	0.111				A7	63.8	0.024				A5	63.8	0.018				A8	63.8	-0.001				A9	63.8	0.005
A6	64	0.11				A7	64	0.024				A5	64	0.013				A8	64	0				A9	64	0.005
A6	64.2	0.107				A7	64.2	0.025				A5	64.2	0.013				A8	64.2	-0.003				A9	64.2	0.006
A6	64.4	0.108				A7	64.4	0.026				A5	64.4	0.014				A8	64.4	-0.003				A9	64.4	0.005
A6	64.6	0.111				A7	64.6	0.025				A5	64.6	0.013				A8	64.6	-0.002				A9	64.6	0.006
A6	64.8	0.107				A7	64.8	0.022				A5	64.8	0.014				A8	64.8	-0.004				A9	64.8	0.007
A6	65	0.111				A7	65	0.03				A5	65	0.011				A8	65	-0.004				A9	65	0.003
A6	65.2	0.111				A7	65.2	0.022				A5	65.2	0.011				A8	65.2	0				A9	65.2	0.005
A6	65.4	0.113				A7	65.4	0.024				A5	65.4	0.013				A8	65.4	0.002				A9	65.4	0.004
A6	65.6	0.111				A7	65.6	0.025				A5	65.6	0.013				A8	65.6	-0.003				A9	65.6	0.002
A6	65.8	0.112				A7	65.8	0.024				A5	65.8	0.01				A8	65.8	0				A9	65.8	0.003
A6	66	0.107				A7	66	0.025				A5	66	0.009				A8	66	0				A9	66	0.005
A6	66.2	0.109				A7	66.2	0.027				A5	66.2	0.009				A8	66.2	0.001				A9	66.2	0.004
A6	66.4	0.111				A7	66.4	0.026				A5	66.4	0.013				A8	66.4	-0.003				A9	66.4	0.004
A6	66.6	0.108				A7	66.6	0.028				A5	66.6	0.013				A8	66.6	-0.001				A9	66.6	0.004
A6	66.8	0.108				A7	66.8	0.026				A5	66.8	0.012				A8	66.8	-0.005				A9	66.8	0.003
A6	67	0.108				A7	67	0.025				A5	67	0.013				A8	67	-0.005				A9	67	0.001
A6	67.2	0.109				A7	67.2	0.032				A5	67.2	0.012				A8	67.2	-0.002				A9	67.2	0.005
A6	67.4	0.11				A7	67.4	0.025				A5	67.4	0.012				A8	67.4	0.001				A9	67.4	0.002
A6	67.6	0.109				A7	67.6	0.03				A5	67.6	0.014				A8	67.6	-0.005				A9	67.6	0.005
A6	67.8	0.115				A7	67.8	0.025				A5	67.8	0.012				A8	67.8	-0.007				A9	67.8	0.002
A6	68	0.111				A7	68	0.029				A5	68	0.007				A8	68	0				A9	68	0.001
A6	68.2	0.11				A7	68.2	0.025				A5	68.2	0.013				A8	68.2	-0.001				A9	68.2	0.002
A6	68.4	0.113				A7	68.4	0.023				A5	68.4	0.011				A8	68.4	-0.004				A9	68.4	0.004
A6	68.6	0.112				A7	68.6	0.023				A5	68.6	0.013				A8	68.6	-0.004				A9	68.6	0.01
A6	68.8	0.113				A7	68.8	0.027				A5	68.8	0.014				A8	68.8	-0.002				A9	68.8	-0.003
A6	69	0.115				A7	69	0.026				A5	69	0.017				A8	69	-0.003				A9	69	0.004
A6	69.2	0.112				A7	69.2	0.021				A5	69.2	0.012				A8	69.2	-0.002				A9	69.2	0.004
A6	69.4	0.113				A7	69.4	0.027				A5	69.4	0.014				A8	69.4	-0.008				A9	69.4	0.002
A6	69.6	0.115				A7	69.6	0.028				A5	69.6	0.015				A8	69.6	-0.002				A9	69.6	0.005
A6	69.8	0.114				A7	69.8	0.029				A5	69.8	0.008				A8	69.8	0				A9	69.8	0.003
A6	70	0.11				A7	70	0.028				A5	70	0.012				A8	70	-0.005				A9	70	0.003
A6	70.2	0.115				A7	70.2	0.027				A5	70.2	0.011				A8	70.2	-0.008				A9	70.2	0.002
A6	70.4	0.112				A7	70.4	0.02				A5	70.4	0.012				A8	70.4	-0.004				A9	70.4	0.005
A6	70.6	0.113				A7	70.6	0.019				A5	70.6	0.017				A8	70.6	0				A9	70.6	0.002
A6	70.8	0.115				A7	70.8	0.024				A5	70.8	0.011				A8	70.8	0.001				A9	70.8	0.004
A6	71	0.114				A7	71	0.024				A5	71	0.013				A8	71	-0.001				A9	71	0
A6	71.2	0.114				A7	71.2	0.024				A5	71.2	0.013				A8	71.2	-0.001				A9	71.2	-0.001
A6	71.4	0.114				A7	71.4	0.023				A5	71.4	0.016				A8	71.4	0				A9	71.4	0.001
A6	71.6	0.113				A7	71.6	0.023				A5	71.6	0.013				A8	71.6	-0.003				A9	71.6	0.003
A6	71.8	0.113				A7	71.8	0.026				A5	71.8	0.015				A8	71.8	-0.002				A9	71.8	0
A6	72	0.111				A7	72	0.023				A5	72	0.015				A8	72	-0.006				A9	72	0.001
A6	72.2	0.117				A7	72.2	0.027				A5	72.2	0.017				A8	72.2	-0.006				A9	72.2	0.003
A6	72.4	0.114				A7	72.4	0.025				A5	72.4	0.012				A8	72.4	-0.002				A9	72.4	0.006
A6	72.6	0.113				A7	72.6	0.023				A5	72.6	0.012				A8	72.6	-0.003				A9	72.6	0.005
A6	72.8	0.112				A7	72.8	0.024				A5	72.8	0.013				A8	72.8	0				A9	72.8	-0.002
A6	73	0.115				A7	73	0.023				A5	73	0.013				A8	73	-0.004				A9	73	0.001
A6	73.2	0.114				A7	73.2	0.025				A5	73.2	0.012				A8	73.2	-0.005				A9	73.2	0.003
A6	73.4	0.112				A7	73.4	0.024				A5	73.4	0.01				A8	73.4	-0.001				A9	73.4	0.005
A6	73.6	0.116				A7	73.6	0.022				A5	73.6	0.01				A8	73.6	-0.006				A9	73.6	0.001
A6	73.8	0.112				A7	73.8	0.024				A5	73.8	0.014				A8	73.8	-0.004				A9	73.8	0.002
A6	74	0.114				A7	74	0.024				A5	74	0.01				A8	74	-0.003				A9	74	0.002
A6	74.2	0.115				A7	74.2	0.023				A5	74.2	0.013				A8	74.2	-0.003				A9	74.2	0.005
A6	74.4	0.113				A7	74.4	0.025				A5	74.4	0.012				A8	74.4	-0.002				A9	74.4	0.001
A6	74.6	0.113				A7	74.6	0.026				A5	74.6	0.014				A8	74.6	-0.001				A9	74.6	0
A6	74.8	0.116				A7	74.8	0.021				A5	74.8	0.012				A8	74.8	0				A9	74.8	0.003
A6	75	0.112				A7	75	0.027				A5	75	0.012				A8	75	-0.002				A9	75	0
A6	75.2	0.111				A7	75.2	0.025				A5	75.2	0.013				A8	75.2	-0.002				A9	75.2	0.002
A6	75.4	0.11				A7	75.4	0.025				A5	75.4	0.018				A8	75.4	-0.004				A9	75.4	0.001
A6	75.6	0.114				A7	75.6	0.029				A5	75.6	0.015				A8	75.6	-0.005				A9	75.6	-0.001
A6	75.8	0.113				A7	75.8	0.027				A5	75.8	0.012				A8	75.8	-0.005				A9	75.8	0.003
A6	76	0.113				A7	76	0.026				A5	76	0.011				A8	76	-0.009				A9	76	0.003
A6	76.2	0.115				A7	76.2	0.025				A5	76.2	0.013				A8	76.2	-0.004				A9	76.2	0
A6	76.4	0.114				A7	76.4	0.023				A5	76.4	0.013				A8	76.4	-0.001				A9	76.4	-0.001
A6	76.6	0.11				A7	76.6	0.022				A5	76.6	0.012				A8	76.6	-0.007				A9	76.6	-0.002
A6	76.8	0.117				A7	76.8	0.023				A5	76.8	0.013				A8	76.8	-0.006				A9	76.8	0
A6	77	0.113				A7	77	0.024				A5	77	0.015				A8	77	-0.005				A9	77	0.006
A6	77.2	0.113				A7	77.2	0.024				A5	77.2	0.013				A8	77.2	-0.001				A9	77.2	0.004
A6	77.4	0.114				A7	77.4	0.025				A5	77.4	0.013				A8	77.4	-0.001				A9	77.4	-0.003
A6	77.6	0.116				A7	77.6	0.026				A5	77.6	0.01				A8	77.6	-0.003				A9	77.6	0.001
A6	77.8	0.116				A7	77.8	0.024				A5	77.8	0.011				A8	77.8	-0.003				A9	77.8	0.002
A6	78	0.112				A7	78	0.026				A5	78	0.013				A8	78	-0.003				A9	78	0.002
A6	78.2	0.115				A7	78.2	0.022				A5	78.2	0.012				A8	78.2	-0.005				A9	78.2	0.001
A6	78.4	0.114				A7	78.4	0.022				A5	78.4	0.012				A8	78.4	-0.002				A9	78.4	0
A6	78.6	0.113				A7	78.6	0.025				A5	78.6	0.011				A8	78.6	-0.011				A9	78.6	0.002
A6	78.8	0.115				A7	78.8	0.024				A5	78.8	0.01				A8	78.8	-0.003				A9	78.8	0.005
A6	79	0.117				A7	79	0.025				A5	79	0.01				A8	79	-0.002				A9	79	0.003
A6	79.2	0.112				A7	79.2	0.022				A5	79.2	0.007				A8	79.2	0.002				A9	79.2	-0.002
A6	79.4	0.114				A7	79.4	0.025				A5	79.4	0.012				A8	79.4	-0.006				A9	79.4	0.004
A6	79.6	0.113				A7	79.6	0.026				A5	79.6	0.008				A8	79.6	-0.004				A9	79.6	0.002
A6	79.8	0.118				A7	79.8	0.027				A5	79.8	0.007				A8	79.8	-0.008				A9	79.8	0.002
A6	80	0.118				A7	80	0.024				A5	80	0.009				A8	80	-0.002				A9	80	0.004
A6	80.2	0.112				A7	80.2	0.03				A5	80.2	0.01				A8	80.2	-0.005				A9	80.2	0.007
A6	80.4	0.115				A7	80.4	0.022				A5	80.4	0.011				A8	80.4	-0.001				A9	80.4	0
A6	80.6	0.117				A7	80.6	0.024				A5	80.6	0.012				A8	80.6	-0.006				A9	80.6	0.001
A6	80.8	0.116				A7	80.8	0.019				A5	80.8	0.011				A8	80.8	-0.008				A9	80.8	0.001
A6	81	0.114				A7	81	0.023				A5	81	0.009				A8	81	-0.007				A9	81	-0.002
A6	81.2	0.112				A7	81.2	0.025				A5	81.2	0.011				A8	81.2	-0.002				A9	81.2	-0.002
A6	81.4	0.116				A7	81.4	0.027				A5	81.4	0.013				A8	81.4	-0.003				A9	81.4	0.001
A6	81.6	0.119				A7	81.6	0.028				A5	81.6	0.014				A8	81.6	-0.002				A9	81.6	-0.003
A6	81.8	0.118				A7	81.8	0.027				A5	81.8	0.009				A8	81.8	-0.004				A9	81.8	0.002
A6	82	0.119				A7	82	0.029				A5	82	0.01				A8	82	-0.003				A9	82	-0.003
A6	82.2	0.117				A7	82.2	0.027				A5	82.2	0.011				A8	82.2	-0.01				A9	82.2	-0.005
A6	82.4	0.114				A7	82.4	0.024				A5	82.4	0.009				A8	82.4	-0.005				A9	82.4	-0.001
A6	82.6	0.115				A7	82.6	0.027				A5	82.6	0.006				A8	82.6	-0.009				A9	82.6	0.004
A6	82.8	0.114				A7	82.8	0.027				A5	82.8	0.008				A8	82.8	-0.002				A9	82.8	-0.001
A6	83	0.11				A7	83	0.022				A5	83	0.011				A8	83	-0.005				A9	83	0.002
A6	83.2	0.121				A7	83.2	0.027				A5	83.2	0.014				A8	83.2	-0.002				A9	83.2	0.003
A6	83.4	0.116				A7	83.4	0.022				A5	83.4	0.013				A8	83.4	-0.005				A9	83.4	0
A6	83.6	0.119				A7	83.6	0.026				A5	83.6	0.015				A8	83.6	-0.001				A9	83.6	-0.002
A6	83.8	0.119				A7	83.8	0.021				A5	83.8	0.015				A8	83.8	-0.006				A9	83.8	-0.003
A6	84	0.115				A7	84	0.021				A5	84	0.012				A8	84	-0.001				A9	84	0.003
A6	84.2	0.114				A7	84.2	0.023				A5	84.2	0.012				A8	84.2	-0.008				A9	84.2	0.004
A6	84.4	0.111				A7	84.4	0.023				A5	84.4	0.013				A8	84.4	-0.007				A9	84.4	-0.002
A6	84.6	0.119				A7	84.6	0.021				A5	84.6	0.015				A8	84.6	-0.004				A9	84.6	0.001
A6	84.8	0.118				A7	84.8	0.028				A5	84.8	0.017				A8	84.8	-0.005				A9	84.8	0.003
A6	85	0.119				A7	85	0.024				A5	85	0.011				A8	85	-0.003				A9	85	-0.003
A6	85.2	0.122				A7	85.2	0.023				A5	85.2	0.011				A8	85.2	-0.004				A9	85.2	0.001
A6	85.4	0.115				A7	85.4	0.024				A5	85.4	0.011				A8	85.4	-0.009				A9	85.4	-0.001
A6	85.6	0.116				A7	85.6	0.022				A5	85.6	0.005				A8	85.6	-0.006				A9	85.6	0.002
A6	85.8	0.119				A7	85.8	0.027				A5	85.8	0.017				A8	85.8	-0.002				A9	85.8	-0.004
A6	86	0.118				A7	86	0.026				A5	86	0.008				A8	86	-0.009				A9	86	0.002
A6	86.2	0.118				A7	86.2	0.023				A5	86.2	0.012				A8	86.2	-0.005				A9	86.2	0.006
A6	86.4	0.125				A7	86.4	0.026				A5	86.4	0.01				A8	86.4	-0.005				A9	86.4	0.004
A6	86.6	0.123				A7	86.6	0.03				A5	86.6	0.007				A8	86.6	-0.004				A9	86.6	0.002
A6	86.8	0.117				A7	86.8	0.028				A5	86.8	0.011				A8	86.8	-0.01				A9	86.8	-0.003
A6	87	0.118				A7	87	0.022				A5	87	0.012				A8	87	-0.005				A9	87	-0.001
A6	87.2	0.115				A7	87.2	0.026				A5	87.2	0.007				A8	87.2	-0.005				A9	87.2	0
A6	87.4	0.116				A7	87.4	0.023				A5	87.4	0.013				A8	87.4	-0.001				A9	87.4	-0.001
A6	87.6	0.117				A7	87.6	0.025				A5	87.6	0.013				A8	87.6	-0.008				A9	87.6	-0.001
A6	87.8	0.119				A7	87.8	0.028				A5	87.8	0.011				A8	87.8	-0.002				A9	87.8	0.001
A6	88	0.115				A7	88	0.027				A5	88	0.013				A8	88	-0.002				A9	88	0
A6	88.2	0.116				A7	88.2	0.022				A5	88.2	0.011				A8	88.2	-0.007				A9	88.2	-0.002
A6	88.4	0.119				A7	88.4	0.026				A5	88.4	0.009				A8	88.4	-0.004				A9	88.4	0.001
A6	88.6	0.119				A7	88.6	0.024				A5	88.6	0.009				A8	88.6	-0.008				A9	88.6	-0.002
A6	88.8	0.115				A7	88.8	0.022				A5	88.8	0.01				A8	88.8	-0.002				A9	88.8	-0.003
A6	89	0.121				A7	89	0.028				A5	89	0.01				A8	89	-0.009				A9	89	0.006
A6	89.2	0.117				A7	89.2	0.026				A5	89.2	0.014				A8	89.2	-0.005				A9	89.2	-0.001
A6	89.4	0.122				A7	89.4	0.032				A5	89.4	0.011				A8	89.4	-0.005				A9	89.4	0.001
A6	89.6	0.121				A7	89.6	0.023				A5	89.6	0.012				A8	89.6	-0.007				A9	89.6	-0.002
A6	89.8	0.119				A7	89.8	0.025				A5	89.8	0.013				A8	89.8	-0.004				A9	89.8	0.001
A6	90	0.115				A7	90	0.021				A5	90	0.012				A8	90	-0.007				A9	90	-0.001
A6	90.2	0.116				A7	90.2	0.029				A5	90.2	0.009				A8	90.2	-0.003				A9	90.2	-0.001
A6	90.4	0.118				A7	90.4	0.025				A5	90.4	0.015				A8	90.4	-0.006				A9	90.4	0
A6	90.6	0.119				A7	90.6	0.025				A5	90.6	0.016				A8	90.6	-0.003				A9	90.6	-0.005
A6	90.8	0.12				A7	90.8	0.025				A5	90.8	0.011				A8	90.8	-0.004				A9	90.8	0
A6	91	0.119				A7	91	0.028				A5	91	0.008				A8	91	0				A9	91	-0.004
A6	91.2	0.117				A7	91.2	0.025				A5	91.2	0.014				A8	91.2	-0.006				A9	91.2	-0.003
A6	91.4	0.116				A7	91.4	0.024				A5	91.4	0.012				A8	91.4	-0.006				A9	91.4	-0.001
A6	91.6	0.119				A7	91.6	0.019				A5	91.6	0.013				A8	91.6	-0.005				A9	91.6	-0.002
A6	91.8	0.117				A7	91.8	0.023				A5	91.8	0.009				A8	91.8	-0.004				A9	91.8	0.001
A6	92	0.119				A7	92	0.02				A5	92	0.011				A8	92	-0.003				A9	92	-0.002
A6	92.2	0.12				A7	92.2	0.022				A5	92.2	0.013				A8	92.2	-0.005				A9	92.2	-0.001
A6	92.4	0.12				A7	92.4	0.025				A5	92.4	0.011				A8	92.4	-0.003				A9	92.4	-0.001
A6	92.6	0.119				A7	92.6	0.021				A5	92.6	0.006				A8	92.6	-0.006				A9	92.6	-0.005
A6	92.8	0.122				A7	92.8	0.024				A5	92.8	0.008				A8	92.8	-0.004				A9	92.8	-0.001
A6	93	0.119				A7	93	0.025				A5	93	0.009				A8	93	-0.004				A9	93	0
A6	93.2	0.116				A7	93.2	0.024				A5	93.2	0.011				A8	93.2	-0.003				A9	93.2	-0.003
A6	93.4	0.116				A7	93.4	0.02				A5	93.4	0.007				A8	93.4	-0.006				A9	93.4	-0.001
A6	93.6	0.12				A7	93.6	0.022				A5	93.6	0.012				A8	93.6	-0.01				A9	93.6	-0.002
A6	93.8	0.121				A7	93.8	0.021				A5	93.8	0.013				A8	93.8	-0.002				A9	93.8	-0.005
A6	94	0.12				A7	94	0.025				A5	94	0.009				A8	94	-0.007				A9	94	-0.004
A6	94.2	0.119				A7	94.2	0.027				A5	94.2	0.014				A8	94.2	-0.008				A9	94.2	0.001
A6	94.4	0.122				A7	94.4	0.026				A5	94.4	0.015				A8	94.4	-0.008				A9	94.4	-0.002
A6	94.6	0.117				A7	94.6	0.027				A5	94.6	0.013				A8	94.6	-0.004				A9	94.6	0.002
A6	94.8	0.118				A7	94.8	0.023				A5	94.8	0.009				A8	94.8	-0.006				A9	94.8	0.001
A6	95	0.121				A7	95	0.026				A5	95	0.012				A8	95	-0.005				A9	95	0
A6	95.2	0.12				A7	95.2	0.023				A5	95.2	0.016				A8	95.2	-0.01				A9	95.2	-0.005
A6	95.4	0.121				A7	95.4	0.028				A5	95.4	0.012				A8	95.4	-0.003				A9	95.4	0.001
A6	95.6	0.117				A7	95.6	0.026				A5	95.6	0.011				A8	95.6	-0.003				A9	95.6	-0.002
A6	95.8	0.121				A7	95.8	0.025				A5	95.8	0.011				A8	95.8	-0.011				A9	95.8	0
A6	96	0.121				A7	96	0.021				A5	96	0.012				A8	96	-0.008				A9	96	-0.006
A6	96.2	0.118				A7	96.2	0.025				A5	96.2	0.011				A8	96.2	-0.007				A9	96.2	0.001
A6	96.4	0.122				A7	96.4	0.026				A5	96.4	0.01				A8	96.4	-0.004				A9	96.4	0.002
A6	96.6	0.122				A7	96.6	0.022				A5	96.6	0.01				A8	96.6	-0.005				A9	96.6	-0.002
A6	96.8	0.126				A7	96.8	0.027				A5	96.8	0.012				A8	96.8	-0.006				A9	96.8	0.002
A6	97	0.119				A7	97	0.023				A5	97	0.011				A8	97	-0.005				A9	97	-0.004
A6	97.2	0.124				A7	97.2	0.022				A5	97.2	0.01				A8	97.2	-0.005				A9	97.2	0.001
A6	97.4	0.12				A7	97.4	0.027				A5	97.4	0.009				A8	97.4	-0.004				A9	97.4	-0.003
A6	97.6	0.121				A7	97.6	0.026				A5	97.6	0.012				A8	97.6	-0.006				A9	97.6	-0.002
A6	97.8	0.115				A7	97.8	0.021				A5	97.8	0.01				A8	97.8	-0.005				A9	97.8	-0.002
A6	98	0.116				A7	98	0.027				A5	98	0.014				A8	98	-0.004				A9	98	0.002
A6	98.2	0.123				A7	98.2	0.026				A5	98.2	0.01				A8	98.2	-0.006				A9	98.2	0
A6	98.4	0.119				A7	98.4	0.023				A5	98.4	0.012				A8	98.4	0				A9	98.4	-0.003
A6	98.6	0.119				A7	98.6	0.024				A5	98.6	0.011				A8	98.6	-0.007				A9	98.6	-0.002
A6	98.8	0.122				A7	98.8	0.022				A5	98.8	0.011				A8	98.8	-0.005				A9	98.8	-0.005
A6	99	0.123				A7	99	0.026				A5	99	0.012				A8	99	-0.006				A9	99	-0.002
A6	99.2	0.118				A7	99.2	0.022				A5	99.2	0.008				A8	99.2	-0.01				A9	99.2	-0.005
A6	99.4	0.123				A7	99.4	0.022				A5	99.4	0.01				A8	99.4	-0.007				A9	99.4	-0.001
A6	99.6	0.125				A7	99.6	0.025				A5	99.6	0.011				A8	99.6	-0.007				A9	99.6	-0.007
A6	99.8	0.124				A7	99.8	0.025				A5	99.8	0.008				A8	99.8	-0.005				A9	99.8	-0.001
A6	100	0.123				A7	100	0.026				A5	100	0.008				A8	100	-0.006				A9	100	-0.001
A6	100.2	0.118				A7	100.2	0.024				A5	100.2	0.012				A8	100.2	-0.007				A9	100.2	-0.004
A6	100.4	0.121				A7	100.4	0.026				A5	100.4	0.015				A8	100.4	-0.005				A9	100.4	-0.006
A6	100.6	0.12				A7	100.6	0.023				A5	100.6	0.013				A8	100.6	-0.008				A9	100.6	-0.002
A6	100.8	0.122				A7	100.8	0.018				A5	100.8	0.007				A8	100.8	-0.008				A9	100.8	-0.003
A6	101	0.124				A7	101	0.023				A5	101	0.008				A8	101	-0.009				A9	101	0.003
A6	101.2	0.12				A7	101.2	0.024				A5	101.2	0.013				A8	101.2	-0.003				A9	101.2	-0.001
A6	101.4	0.123				A7	101.4	0.025				A5	101.4	0.009				A8	101.4	-0.008				A9	101.4	0
A6	101.6	0.122				A7	101.6	0.022				A5	101.6	0.011				A8	101.6	-0.007				A9	101.6	-0.001
A6	101.8	0.12				A7	101.8	0.025				A5	101.8	0.006				A8	101.8	-0.008				A9	101.8	-0.008
A6	102	0.12				A7	102	0.025				A5	102	0.01				A8	102	-0.005				A9	102	-0.002
A6	102.2	0.124				A7	102.2	0.025				A5	102.2	0.011				A8	102.2	-0.009				A9	102.2	0.001
A6	102.4	0.126				A7	102.4	0.028				A5	102.4	0.012				A8	102.4	-0.004				A9	102.4	-0.004
A6	102.6	0.12				A7	102.6	0.021				A5	102.6	0.006				A8	102.6	-0.009				A9	102.6	0.001
A6	102.8	0.123				A7	102.8	0.027				A5	102.8	0.01				A8	102.8	-0.007				A9	102.8	-0.002
A6	103	0.126				A7	103	0.021				A5	103	0.009				A8	103	-0.003				A9	103	0
A6	103.2	0.121				A7	103.2	0.028				A5	103.2	0.013				A8	103.2	-0.009				A9	103.2	-0.001
A6	103.4	0.123				A7	103.4	0.026				A5	103.4	0.01				A8	103.4	-0.004				A9	103.4	-0.003
A6	103.6	0.119				A7	103.6	0.022				A5	103.6	0.013				A8	103.6	-0.005				A9	103.6	-0.004
A6	103.8	0.126				A7	103.8	0.019				A5	103.8	0.014				A8	103.8	-0.01				A9	103.8	-0.001
A6	104	0.125				A7	104	0.027				A5	104	0.01				A8	104	-0.006				A9	104	-0.002
A6	104.2	0.124				A7	104.2	0.026				A5	104.2	0.005				A8	104.2	-0.01				A9	104.2	-0.003
A6	104.4	0.126				A7	104.4	0.026				A5	104.4	0.009				A8	104.4	-0.011				A9	104.4	-0.003
A6	104.6	0.125				A7	104.6	0.025				A5	104.6	0.012				A8	104.6	-0.007				A9	104.6	0.002
A6	104.8	0.125				A7	104.8	0.026				A5	104.8	0.014				A8	104.8	-0.003				A9	104.8	-0.003
A6	105	0.125				A7	105	0.026				A5	105	0.012				A8	105	-0.001				A9	105	0
A6	105.2	0.122				A7	105.2	0.024				A5	105.2	0.008				A8	105.2	-0.007				A9	105.2	-0.007
A6	105.4	0.118				A7	105.4	0.024				A5	105.4	0.009				A8	105.4	-0.006				A9	105.4	-0.004
A6	105.6	0.119				A7	105.6	0.023				A5	105.6	0.007				A8	105.6	-0.009				A9	105.6	-0.002
A6	105.8	0.119				A7	105.8	0.023				A5	105.8	0.009				A8	105.8	-0.007				A9	105.8	-0.003
A6	106	0.124				A7	106	0.022				A5	106	0.016				A8	106	-0.008				A9	106	0.002
A6	106.2	0.127				A7	106.2	0.023				A5	106.2	0.015				A8	106.2	-0.008				A9	106.2	-0.005
A6	106.4	0.123				A7	106.4	0.026				A5	106.4	0.011				A8	106.4	-0.01				A9	106.4	-0.005
A6	106.6	0.123				A7	106.6	0.023				A5	106.6	0.011				A8	106.6	-0.008				A9	106.6	-0.001
A6	106.8	0.122				A7	106.8	0.025				A5	106.8	0.011				A8	106.8	-0.006				A9	106.8	-0.004
A6	107	0.127				A7	107	0.022				A5	107	0.015				A8	107	-0.006				A9	107	-0.004
A6	107.2	0.125				A7	107.2	0.023				A5	107.2	0.011				A8	107.2	-0.001				A9	107.2	-0.002
A6	107.4	0.124				A7	107.4	0.025				A5	107.4	0.009				A8	107.4	-0.006				A9	107.4	-0.003
A6	107.6	0.124				A7	107.6	0.024				A5	107.6	0.011				A8	107.6	-0.007				A9	107.6	-0.004
A6	107.8	0.123				A7	107.8	0.028				A5	107.8	0.01				A8	107.8	-0.007				A9	107.8	-0.003
A6	108	0.128				A7	108	0.027				A5	108	0.01				A8	108	-0.01				A9	108	-0.001
A6	108.2	0.126				A7	108.2	0.022				A5	108.2	0.011				A8	108.2	-0.009				A9	108.2	0
A6	108.4	0.127				A7	108.4	0.025				A5	108.4	0.011				A8	108.4	-0.009				A9	108.4	-0.007
A6	108.6	0.124				A7	108.6	0.028				A5	108.6	0.014				A8	108.6	-0.01				A9	108.6	-0.004
A6	108.8	0.125				A7	108.8	0.026				A5	108.8	0.01				A8	108.8	-0.008				A9	108.8	-0.005
A6	109	0.125				A7	109	0.024				A5	109	0.013				A8	109	-0.002				A9	109	-0.006
A6	109.2	0.123				A7	109.2	0.025				A5	109.2	0.005				A8	109.2	-0.006				A9	109.2	-0.003
A6	109.4	0.125				A7	109.4	0.022				A5	109.4	0.008				A8	109.4	-0.009				A9	109.4	-0.005
A6	109.6	0.122				A7	109.6	0.027				A5	109.6	0.013				A8	109.6	-0.012				A9	109.6	-0.004
A6	109.8	0.126				A7	109.8	0.023				A5	109.8	0.012				A8	109.8	-0.008				A9	109.8	-0.005
A6	110	0.124				A7	110	0.021				A5	110	0.01				A8	110	-0.011				A9	110	-0.004
A6	110.2	0.12				A7	110.2	0.023				A5	110.2	0.009				A8	110.2	-0.009				A9	110.2	-0.005
A6	110.4	0.125				A7	110.4	0.022				A5	110.4	0.015				A8	110.4	-0.009				A9	110.4	-0.004
A6	110.6	0.127				A7	110.6	0.024				A5	110.6	0.01				A8	110.6	-0.009				A9	110.6	-0.003
A6	110.8	0.124				A7	110.8	0.025				A5	110.8	0.008				A8	110.8	-0.007				A9	110.8	-0.004
A6	111	0.126				A7	111	0.029				A5	111	0.006				A8	111	-0.009				A9	111	-0.002
A6	111.2	0.124				A7	111.2	0.024				A5	111.2	0.011				A8	111.2	-0.004				A9	111.2	-0.005
A6	111.4	0.123				A7	111.4	0.024				A5	111.4	0.01				A8	111.4	-0.008				A9	111.4	-0.006
A6	111.6	0.121				A7	111.6	0.02				A5	111.6	0.015				A8	111.6	-0.012				A9	111.6	-0.001
A6	111.8	0.122				A7	111.8	0.021				A5	111.8	0.009				A8	111.8	-0.012				A9	111.8	-0.009
A6	112	0.125				A7	112	0.02				A5	112	0.014				A8	112	-0.004				A9	112	-0.006
A6	112.2	0.126				A7	112.2	0.025				A5	112.2	0.011				A8	112.2	-0.005				A9	112.2	-0.005
A6	112.4	0.125				A7	112.4	0.025				A5	112.4	0.009				A8	112.4	-0.009				A9	112.4	-0.005
A6	112.6	0.123				A7	112.6	0.023				A5	112.6	0.012				A8	112.6	-0.009				A9	112.6	-0.004
A6	112.8	0.122				A7	112.8	0.021				A5	112.8	0.011				A8	112.8	-0.007				A9	112.8	-0.008
A6	113	0.123				A7	113	0.024				A5	113	0.009				A8	113	-0.01				A9	113	-0.007
A6	113.2	0.125				A7	113.2	0.027				A5	113.2	0.011				A8	113.2	-0.011				A9	113.2	-0.007
A6	113.4	0.128				A7	113.4	0.024				A5	113.4	0.013				A8	113.4	-0.009				A9	113.4	-0.002
A6	113.6	0.128				A7	113.6	0.025				A5	113.6	0.016				A8	113.6	-0.009				A9	113.6	-0.005
A6	113.8	0.125				A7	113.8	0.023				A5	113.8	0.007				A8	113.8	-0.011				A9	113.8	0.001
A6	114	0.12				A7	114	0.022				A5	114	0.009				A8	114	-0.012				A9	114	-0.004
A6	114.2	0.126				A7	114.2	0.021				A5	114.2	0.008				A8	114.2	-0.008				A9	114.2	-0.005
A6	114.4	0.124				A7	114.4	0.024				A5	114.4	0.008				A8	114.4	-0.006				A9	114.4	-0.004
A6	114.6	0.127				A7	114.6	0.026				A5	114.6	0.011				A8	114.6	-0.01				A9	114.6	-0.004
A6	114.8	0.122				A7	114.8	0.022				A5	114.8	0.011				A8	114.8	-0.012				A9	114.8	-0.006
A6	115	0.127				A7	115	0.024				A5	115	0.008				A8	115	-0.007				A9	115	0.001
A6	115.2	0.127				A7	115.2	0.026				A5	115.2	0.008				A8	115.2	-0.008				A9	115.2	-0.005
A6	115.4	0.127				A7	115.4	0.023				A5	115.4	0.012				A8	115.4	-0.01				A9	115.4	-0.006
A6	115.6	0.126				A7	115.6	0.027				A5	115.6	0.008				A8	115.6	-0.008				A9	115.6	-0.005
A6	115.8	0.128				A7	115.8	0.021				A5	115.8	0.012				A8	115.8	-0.009				A9	115.8	-0.005
A6	116	0.125				A7	116	0.021				A5	116	0.012				A8	116	-0.007				A9	116	-0.001
A6	116.2	0.126				A7	116.2	0.024				A5	116.2	0.006				A8	116.2	-0.014				A9	116.2	-0.005
A6	116.4	0.123				A7	116.4	0.02				A5	116.4	0.013				A8	116.4	-0.012				A9	116.4	-0.004
A6	116.6	0.124				A7	116.6	0.023				A5	116.6	0.008				A8	116.6	-0.011				A9	116.6	-0.009
A6	116.8	0.13				A7	116.8	0.019				A5	116.8	0.013				A8	116.8	-0.009				A9	116.8	-0.004
A6	117	0.13				A7	117	0.02				A5	117	0.013				A8	117	-0.006				A9	117	-0.006
A6	117.2	0.126				A7	117.2	0.023				A5	117.2	0.01				A8	117.2	-0.009				A9	117.2	-0.001
A6	117.4	0.125				A7	117.4	0.023				A5	117.4	0.008				A8	117.4	-0.008				A9	117.4	-0.011
A6	117.6	0.122				A7	117.6	0.023				A5	117.6	0.016				A8	117.6	-0.012				A9	117.6	-0.003
A6	117.8	0.126				A7	117.8	0.02				A5	117.8	0.007				A8	117.8	-0.006				A9	117.8	-0.002
A6	118	0.13				A7	118	0.022				A5	118	0.011				A8	118	-0.011				A9	118	-0.006
A6	118.2	0.126				A7	118.2	0.022				A5	118.2	0.01				A8	118.2	-0.01				A9	118.2	-0.003
A6	118.4	0.128				A7	118.4	0.024				A5	118.4	0.007				A8	118.4	-0.007				A9	118.4	-0.006
A6	118.6	0.126				A7	118.6	0.022				A5	118.6	0.006				A8	118.6	-0.012				A9	118.6	-0.002
A6	118.8	0.128				A7	118.8	0.023				A5	118.8	0.013				A8	118.8	-0.01				A9	118.8	-0.001
A6	119	0.126				A7	119	0.023				A5	119	0.012				A8	119	-0.008				A9	119	-0.005
A6	119.2	0.121				A7	119.2	0.027				A5	119.2	0.013				A8	119.2	-0.007				A9	119.2	-0.008
A6	119.4	0.126				A7	119.4	0.023				A5	119.4	0.014				A8	119.4	-0.01				A9	119.4	-0.007
A6	119.6	0.128				A7	119.6	0.028				A5	119.6	0.008				A8	119.6	-0.01				A9	119.6	-0.005
A6	119.8	0.124				A7	119.8	0.028				A5	119.8	0.01				A8	119.8	-0.01				A9	119.8	-0.005
A6	120.006	0.127				A7	119.992	0.018				A5	120.007	0.009				A8	119.991	-0.015				A9	119.996	-0.007
A6	120.206	0.123				A7	120.192	0.025				A5	120.207	0.011				A8	120.191	-0.012				A9	120.196	-0.009
A6	120.406	0.123				A7	120.392	0.024				A5	120.407	0.009				A8	120.391	-0.009				A9	120.396	-0.01
A6	120.606	0.126				A7	120.592	0.025				A5	120.607	0.011				A8	120.591	-0.014				A9	120.596	-0.008
A6	120.806	0.13				A7	120.792	0.026				A5	120.807	0.01				A8	120.791	-0.011				A9	120.796	-0.009
A6	121.006	0.132				A7	120.992	0.03				A5	121.007	0.015				A8	120.991	-0.012				A9	120.996	-0.004
A6	121.206	0.132				A7	121.192	0.037				A5	121.207	0.013				A8	121.191	-0.009				A9	121.196	-0.005
A6	121.406	0.142				A7	121.392	0.034				A5	121.407	0.013				A8	121.391	-0.007				A9	121.396	-0.01
A6	121.606	0.151				A7	121.592	0.035				A5	121.607	0.015				A8	121.591	-0.009				A9	121.596	-0.006
A6	121.806	0.15				A7	121.792	0.042				A5	121.807	0.021				A8	121.791	-0.007				A9	121.796	-0.001
A6	122.006	0.16				A7	121.992	0.042				A5	122.007	0.02				A8	121.991	-0.008				A9	121.996	0.002
A6	122.206	0.166				A7	122.192	0.046				A5	122.207	0.024				A8	122.191	-0.006				A9	122.196	0.001
A6	122.406	0.169				A7	122.392	0.04				A5	122.407	0.02				A8	122.391	-0.008				A9	122.396	-0.001
A6	122.606	0.173				A7	122.592	0.045				A5	122.607	0.027				A8	122.591	-0.004				A9	122.596	-0.003
A6	122.806	0.182				A7	122.792	0.051				A5	122.807	0.027				A8	122.791	0				A9	122.796	0.001
A6	123.006	0.191				A7	122.992	0.053				A5	123.007	0.029				A8	122.991	-0.004				A9	122.996	0.005
A6	123.206	0.196				A7	123.192	0.058				A5	123.207	0.034				A8	123.191	-0.001				A9	123.196	0.001
A6	123.406	0.199				A7	123.392	0.059				A5	123.407	0.034				A8	123.391	0				A9	123.396	0.007
A6	123.606	0.204				A7	123.592	0.055				A5	123.607	0.036				A8	123.591	-0.001				A9	123.596	0.007
A6	123.806	0.211				A7	123.792	0.06				A5	123.807	0.037				A8	123.791	0.004				A9	123.796	0.004
A6	124.006	0.217				A7	123.992	0.065				A5	124.007	0.034				A8	123.991	0.002				A9	123.996	0.012
A6	124.206	0.223				A7	124.192	0.064				A5	124.207	0.042				A8	124.191	0.004				A9	124.196	0.006
A6	124.406	0.226				A7	124.392	0.069				A5	124.407	0.043				A8	124.391	0.009				A9	124.396	0.011
A6	124.606	0.23				A7	124.592	0.068				A5	124.607	0.04				A8	124.591	0.006				A9	124.596	0.012
A6	124.806	0.238				A7	124.792	0.072				A5	124.807	0.047				A8	124.791	0.01				A9	124.796	0.011
A6	125.006	0.245				A7	124.992	0.078				A5	125.007	0.048				A8	124.991	0.012				A9	124.996	0.015
A6	125.206	0.247				A7	125.192	0.074				A5	125.207	0.047				A8	125.191	0.008				A9	125.196	0.021
A6	125.406	0.252				A7	125.392	0.077				A5	125.407	0.051				A8	125.391	0.005				A9	125.396	0.018
A6	125.606	0.26				A7	125.592	0.077				A5	125.607	0.05				A8	125.591	0.015				A9	125.596	0.013
A6	125.806	0.264				A7	125.792	0.083				A5	125.807	0.054				A8	125.791	0.017				A9	125.796	0.02
A6	126.006	0.269				A7	125.992	0.085				A5	126.007	0.057				A8	125.991	0.015				A9	125.996	0.021
A6	126.206	0.277				A7	126.192	0.089				A5	126.207	0.056				A8	126.191	0.015				A9	126.196	0.023
A6	126.406	0.284				A7	126.392	0.089				A5	126.407	0.06				A8	126.391	0.019				A9	126.396	0.024
A6	126.606	0.284				A7	126.592	0.088				A5	126.607	0.056				A8	126.591	0.018				A9	126.596	0.021
A6	126.806	0.292				A7	126.792	0.093				A5	126.807	0.058				A8	126.791	0.018				A9	126.796	0.025
A6	127.006	0.297				A7	126.992	0.099				A5	127.007	0.065				A8	126.991	0.018				A9	126.996	0.027
A6	127.206	0.3				A7	127.192	0.098				A5	127.207	0.061				A8	127.191	0.024				A9	127.196	0.027
A6	127.406	0.307				A7	127.392	0.098				A5	127.407	0.066				A8	127.391	0.025				A9	127.396	0.028
A6	127.606	0.315				A7	127.592	0.101				A5	127.607	0.065				A8	127.591	0.023				A9	127.596	0.03
A6	127.806	0.321				A7	127.792	0.103				A5	127.807	0.068				A8	127.791	0.022				A9	127.796	0.03
A6	128.006	0.321				A7	127.992	0.106				A5	128.007	0.07				A8	127.991	0.021				A9	127.996	0.035
A6	128.206	0.327				A7	128.192	0.105				A5	128.207	0.071				A8	128.191	0.024				A9	128.196	0.033
A6	128.406	0.333				A7	128.392	0.106				A5	128.407	0.073				A8	128.391	0.02				A9	128.396	0.037
A6	128.606	0.338				A7	128.592	0.109				A5	128.607	0.075				A8	128.591	0.027				A9	128.596	0.036
A6	128.806	0.339				A7	128.792	0.111				A5	128.807	0.076				A8	128.791	0.028				A9	128.796	0.036
A6	129.006	0.346				A7	128.992	0.112				A5	129.007	0.077				A8	128.991	0.027				A9	128.996	0.036
A6	129.206	0.352				A7	129.192	0.118				A5	129.207	0.077				A8	129.191	0.029				A9	129.196	0.038
A6	129.406	0.356				A7	129.392	0.118				A5	129.407	0.074				A8	129.391	0.031				A9	129.396	0.039
A6	129.606	0.363				A7	129.592	0.117				A5	129.607	0.078				A8	129.591	0.029				A9	129.596	0.045
A6	129.806	0.366				A7	129.792	0.121				A5	129.807	0.079				A8	129.791	0.03				A9	129.796	0.04
A6	130.006	0.371				A7	129.992	0.122				A5	130.007	0.083				A8	129.991	0.034				A9	129.996	0.041
A6	130.206	0.373				A7	130.192	0.124				A5	130.207	0.083				A8	130.191	0.028				A9	130.196	0.036
A6	130.406	0.38				A7	130.392	0.132				A5	130.407	0.088				A8	130.391	0.034				A9	130.396	0.047
A6	130.606	0.384				A7	130.592	0.13				A5	130.607	0.093				A8	130.591	0.035				A9	130.596	0.042
A6	130.806	0.388				A7	130.792	0.132				A5	130.807	0.089				A8	130.791	0.034				A9	130.796	0.049
A6	131.006	0.39				A7	130.992	0.132				A5	131.007	0.094				A8	130.991	0.035				A9	130.996	0.046
A6	131.206	0.402				A7	131.192	0.132				A5	131.207	0.089				A8	131.191	0.039				A9	131.196	0.052
A6	131.406	0.401				A7	131.392	0.135				A5	131.407	0.093				A8	131.391	0.037				A9	131.396	0.052
A6	131.606	0.408				A7	131.592	0.137				A5	131.607	0.092				A8	131.591	0.035				A9	131.596	0.053
A6	131.806	0.412				A7	131.792	0.143				A5	131.807	0.094				A8	131.791	0.037				A9	131.796	0.053
A6	132.006	0.419				A7	131.992	0.142				A5	132.007	0.099				A8	131.991	0.042				A9	131.996	0.054
A6	132.206	0.42				A7	132.192	0.142				A5	132.207	0.098				A8	132.191	0.037				A9	132.196	0.057
A6	132.406	0.423				A7	132.392	0.144				A5	132.407	0.098				A8	132.391	0.039				A9	132.396	0.055
A6	132.606	0.429				A7	132.592	0.146				A5	132.607	0.1				A8	132.591	0.047				A9	132.596	0.053
A6	132.806	0.432				A7	132.792	0.147				A5	132.807	0.097				A8	132.791	0.05				A9	132.796	0.056
A6	133.006	0.432				A7	132.992	0.147				A5	133.007	0.103				A8	132.991	0.044				A9	132.996	0.06
A6	133.206	0.439				A7	133.192	0.151				A5	133.207	0.105				A8	133.191	0.049				A9	133.196	0.059
A6	133.406	0.442				A7	133.392	0.153				A5	133.407	0.108				A8	133.391	0.05				A9	133.396	0.058
A6	133.606	0.445				A7	133.592	0.153				A5	133.607	0.105				A8	133.591	0.043				A9	133.596	0.062
A6	133.806	0.451				A7	133.792	0.153				A5	133.807	0.109				A8	133.791	0.051				A9	133.796	0.062
A6	134.006	0.456				A7	133.992	0.159				A5	134.007	0.107				A8	133.991	0.047				A9	133.996	0.066
A6	134.206	0.457				A7	134.192	0.161				A5	134.207	0.112				A8	134.191	0.05				A9	134.196	0.064
A6	134.406	0.465				A7	134.392	0.162				A5	134.407	0.111				A8	134.391	0.056				A9	134.396	0.059
A6	134.606	0.468				A7	134.592	0.165				A5	134.607	0.117				A8	134.591	0.056				A9	134.596	0.066
A6	134.806	0.471				A7	134.792	0.166				A5	134.807	0.118				A8	134.791	0.054				A9	134.796	0.068
A6	135.006	0.478				A7	134.992	0.164				A5	135.007	0.114				A8	134.991	0.056				A9	134.996	0.068
A6	135.206	0.48				A7	135.192	0.169				A5	135.207	0.119				A8	135.191	0.051				A9	135.196	0.069
A6	135.406	0.485				A7	135.392	0.171				A5	135.407	0.117				A8	135.391	0.053				A9	135.396	0.067
A6	135.606	0.489				A7	135.592	0.171				A5	135.607	0.117				A8	135.591	0.05				A9	135.596	0.069
A6	135.806	0.497				A7	135.792	0.174				A5	135.807	0.117				A8	135.791	0.053				A9	135.796	0.069
A6	136.006	0.495				A7	135.992	0.17				A5	136.007	0.117				A8	135.991	0.053				A9	135.996	0.071
A6	136.206	0.497				A7	136.192	0.173				A5	136.207	0.121				A8	136.191	0.059				A9	136.196	0.076
A6	136.406	0.499				A7	136.392	0.179				A5	136.407	0.122				A8	136.391	0.062				A9	136.396	0.076
A6	136.606	0.507				A7	136.592	0.184				A5	136.607	0.123				A8	136.591	0.058				A9	136.596	0.077
A6	136.806	0.504				A7	136.792	0.179				A5	136.807	0.125				A8	136.791	0.055				A9	136.796	0.075
A6	137.006	0.513				A7	136.992	0.182				A5	137.007	0.125				A8	136.991	0.06				A9	136.996	0.072
A6	137.206	0.516				A7	137.192	0.181				A5	137.207	0.122				A8	137.191	0.061				A9	137.196	0.077
A6	137.406	0.516				A7	137.392	0.183				A5	137.407	0.128				A8	137.391	0.058				A9	137.396	0.076
A6	137.606	0.522				A7	137.592	0.187				A5	137.607	0.131				A8	137.591	0.059				A9	137.596	0.08
A6	137.806	0.53				A7	137.792	0.182				A5	137.807	0.125				A8	137.791	0.061				A9	137.796	0.076
A6	138.006	0.531				A7	137.992	0.189				A5	138.007	0.128				A8	137.991	0.062				A9	137.996	0.077
A6	138.206	0.534				A7	138.192	0.195				A5	138.207	0.133				A8	138.191	0.059				A9	138.196	0.077
A6	138.406	0.539				A7	138.392	0.194				A5	138.407	0.131				A8	138.391	0.062				A9	138.396	0.084
A6	138.606	0.541				A7	138.592	0.191				A5	138.607	0.137				A8	138.591	0.064				A9	138.596	0.079
A6	138.806	0.543				A7	138.792	0.195				A5	138.807	0.133				A8	138.791	0.062				A9	138.796	0.08
A6	139.006	0.551				A7	138.992	0.199				A5	139.007	0.135				A8	138.991	0.066				A9	138.996	0.082
A6	139.206	0.552				A7	139.192	0.193				A5	139.207	0.133				A8	139.191	0.068				A9	139.196	0.082
A6	139.406	0.558				A7	139.392	0.2				A5	139.407	0.136				A8	139.391	0.068				A9	139.396	0.086
A6	139.606	0.556				A7	139.592	0.201				A5	139.607	0.14				A8	139.591	0.072				A9	139.596	0.087
A6	139.806	0.563				A7	139.792	0.202				A5	139.807	0.136				A8	139.791	0.072				A9	139.796	0.089
A6	140.006	0.566				A7	139.992	0.199				A5	140.007	0.142				A8	139.991	0.069				A9	139.996	0.089
A6	140.206	0.567				A7	140.192	0.201				A5	140.207	0.143				A8	140.191	0.07				A9	140.196	0.09
A6	140.406	0.569				A7	140.392	0.205				A5	140.407	0.143				A8	140.391	0.072				A9	140.396	0.091
A6	140.606	0.574				A7	140.592	0.209				A5	140.607	0.143				A8	140.591	0.068				A9	140.596	0.09
A6	140.806	0.578				A7	140.792	0.213				A5	140.807	0.144				A8	140.791	0.07				A9	140.796	0.088
A6	141.006	0.585				A7	140.992	0.213				A5	141.007	0.145				A8	140.991	0.073				A9	140.996	0.092
A6	141.206	0.588				A7	141.192	0.211				A5	141.207	0.145				A8	141.191	0.076				A9	141.196	0.093
A6	141.406	0.586				A7	141.392	0.21				A5	141.407	0.143				A8	141.391	0.074				A9	141.396	0.095
A6	141.606	0.587				A7	141.592	0.211				A5	141.607	0.149				A8	141.591	0.073				A9	141.596	0.093
A6	141.806	0.595				A7	141.792	0.212				A5	141.807	0.152				A8	141.791	0.075				A9	141.796	0.1
A6	142.006	0.6				A7	141.992	0.221				A5	142.007	0.147				A8	141.991	0.072				A9	141.996	0.095
A6	142.206	0.603				A7	142.192	0.223				A5	142.207	0.153				A8	142.191	0.077				A9	142.196	0.096
A6	142.406	0.606				A7	142.392	0.217				A5	142.407	0.148				A8	142.391	0.076				A9	142.396	0.093
A6	142.606	0.608				A7	142.592	0.222				A5	142.607	0.151				A8	142.591	0.077				A9	142.596	0.096
A6	142.806	0.611				A7	142.792	0.218				A5	142.807	0.154				A8	142.791	0.077				A9	142.796	0.1
A6	143.006	0.619				A7	142.992	0.223				A5	143.007	0.153				A8	142.991	0.079				A9	142.996	0.1
A6	143.206	0.62				A7	143.192	0.219				A5	143.207	0.156				A8	143.191	0.078				A9	143.196	0.103
A6	143.406	0.619				A7	143.392	0.224				A5	143.407	0.156				A8	143.391	0.078				A9	143.396	0.102
A6	143.606	0.621				A7	143.592	0.224				A5	143.607	0.156				A8	143.591	0.079				A9	143.596	0.099
A6	143.806	0.624				A7	143.792	0.232				A5	143.807	0.154				A8	143.791	0.077				A9	143.796	0.102
A6	144.006	0.629				A7	143.992	0.229				A5	144.007	0.157				A8	143.991	0.08				A9	143.996	0.106
A6	144.206	0.625				A7	144.192	0.228				A5	144.207	0.158				A8	144.191	0.081				A9	144.196	0.106
A6	144.406	0.634				A7	144.392	0.238				A5	144.407	0.163				A8	144.391	0.081				A9	144.396	0.105
A6	144.606	0.64				A7	144.592	0.235				A5	144.607	0.158				A8	144.591	0.087				A9	144.596	0.106
A6	144.806	0.642				A7	144.792	0.235				A5	144.807	0.159				A8	144.791	0.084				A9	144.796	0.104
A6	145.006	0.641				A7	144.992	0.237				A5	145.007	0.162				A8	144.991	0.081				A9	144.996	0.104
A6	145.206	0.647				A7	145.192	0.235				A5	145.207	0.165				A8	145.191	0.081				A9	145.196	0.108
A6	145.406	0.646				A7	145.392	0.238				A5	145.407	0.162				A8	145.391	0.085				A9	145.396	0.107
A6	145.606	0.653				A7	145.592	0.24				A5	145.607	0.162				A8	145.591	0.085				A9	145.596	0.111
A6	145.806	0.655				A7	145.792	0.239				A5	145.807	0.17				A8	145.791	0.087				A9	145.796	0.11
A6	146.006	0.659				A7	145.992	0.24				A5	146.007	0.164				A8	145.991	0.089				A9	145.996	0.109
A6	146.206	0.663				A7	146.192	0.243				A5	146.207	0.17				A8	146.191	0.09				A9	146.196	0.113
A6	146.406	0.666				A7	146.392	0.245				A5	146.407	0.17				A8	146.391	0.091				A9	146.396	0.112
A6	146.606	0.667				A7	146.592	0.244				A5	146.607	0.169				A8	146.591	0.089				A9	146.596	0.117
A6	146.806	0.669				A7	146.792	0.245				A5	146.807	0.172				A8	146.791	0.086				A9	146.796	0.11
A6	147.006	0.672				A7	146.992	0.247				A5	147.007	0.168				A8	146.991	0.089				A9	146.996	0.116
A6	147.206	0.676				A7	147.192	0.25				A5	147.207	0.17				A8	147.191	0.093				A9	147.196	0.116
A6	147.406	0.676				A7	147.392	0.248				A5	147.407	0.17				A8	147.391	0.09				A9	147.396	0.115
A6	147.606	0.684				A7	147.592	0.248				A5	147.607	0.172				A8	147.591	0.088				A9	147.596	0.113
A6	147.806	0.685				A7	147.792	0.254				A5	147.807	0.174				A8	147.791	0.095				A9	147.796	0.118
A6	148.006	0.684				A7	147.992	0.254				A5	148.007	0.174				A8	147.991	0.095				A9	147.996	0.118
A6	148.206	0.69				A7	148.192	0.255				A5	148.207	0.174				A8	148.191	0.093				A9	148.196	0.12
A6	148.406	0.692				A7	148.392	0.254				A5	148.407	0.175				A8	148.391	0.092				A9	148.396	0.117
A6	148.606	0.69				A7	148.592	0.257				A5	148.607	0.175				A8	148.591	0.087				A9	148.596	0.124
A6	148.806	0.696				A7	148.792	0.257				A5	148.807	0.18				A8	148.791	0.09				A9	148.796	0.122
A6	149.006	0.699				A7	148.992	0.26				A5	149.007	0.178				A8	148.991	0.095				A9	148.996	0.117
A6	149.206	0.704				A7	149.192	0.258				A5	149.207	0.184				A8	149.191	0.09				A9	149.196	0.124
A6	149.406	0.706				A7	149.392	0.263				A5	149.407	0.181				A8	149.391	0.098				A9	149.396	0.121
A6	149.606	0.71				A7	149.592	0.26				A5	149.607	0.179				A8	149.591	0.093				A9	149.596	0.12
A6	149.806	0.711				A7	149.792	0.263				A5	149.807	0.183				A8	149.791	0.096				A9	149.796	0.12
A6	150.006	0.712				A7	149.992	0.265				A5	150.007	0.183				A8	149.991	0.099				A9	149.996	0.125
A6	150.206	0.713				A7	150.192	0.268				A5	150.207	0.185				A8	150.191	0.099				A9	150.196	0.123
A6	150.406	0.717				A7	150.392	0.27				A5	150.407	0.184				A8	150.391	0.093				A9	150.396	0.122
A6	150.606	0.726				A7	150.592	0.263				A5	150.607	0.185				A8	150.591	0.099				A9	150.596	0.126
A6	150.806	0.721				A7	150.792	0.265				A5	150.807	0.184				A8	150.791	0.096				A9	150.796	0.124
A6	151.006	0.725				A7	150.992	0.265				A5	151.007	0.187				A8	150.991	0.101				A9	150.996	0.125
A6	151.206	0.727				A7	151.192	0.269				A5	151.207	0.184				A8	151.191	0.095				A9	151.196	0.124
A6	151.406	0.725				A7	151.392	0.265				A5	151.407	0.192				A8	151.391	0.1				A9	151.396	0.124
A6	151.606	0.734				A7	151.592	0.269				A5	151.607	0.187				A8	151.591	0.098				A9	151.596	0.129
A6	151.806	0.733				A7	151.792	0.277				A5	151.807	0.191				A8	151.791	0.103				A9	151.796	0.132
A6	152.006	0.737				A7	151.992	0.278				A5	152.007	0.191				A8	151.991	0.099				A9	151.996	0.129
A6	152.206	0.739				A7	152.192	0.28				A5	152.207	0.193				A8	152.191	0.101				A9	152.196	0.127
A6	152.406	0.739				A7	152.392	0.277				A5	152.407	0.193				A8	152.391	0.106				A9	152.396	0.133
A6	152.606	0.743				A7	152.592	0.279				A5	152.607	0.191				A8	152.591	0.1				A9	152.596	0.131
A6	152.806	0.746				A7	152.792	0.277				A5	152.807	0.195				A8	152.791	0.107				A9	152.796	0.131
A6	153.006	0.752				A7	152.992	0.281				A5	153.007	0.193				A8	152.991	0.101				A9	152.996	0.129
A6	153.206	0.752				A7	153.192	0.278				A5	153.207	0.194				A8	153.191	0.104				A9	153.196	0.132
A6	153.406	0.76				A7	153.392	0.282				A5	153.407	0.193				A8	153.391	0.104				A9	153.396	0.136
A6	153.606	0.759				A7	153.592	0.284				A5	153.607	0.192				A8	153.591	0.103				A9	153.596	0.138
A6	153.806	0.757				A7	153.792	0.282				A5	153.807	0.195				A8	153.791	0.109				A9	153.796	0.134
A6	154.006	0.765				A7	153.992	0.283				A5	154.007	0.198				A8	153.991	0.104				A9	153.996	0.134
A6	154.206	0.762				A7	154.192	0.287				A5	154.207	0.198				A8	154.191	0.106				A9	154.196	0.135
A6	154.406	0.767				A7	154.392	0.286				A5	154.407	0.198				A8	154.391	0.101				A9	154.396	0.144
A6	154.606	0.769				A7	154.592	0.287				A5	154.607	0.198				A8	154.591	0.102				A9	154.596	0.138
A6	154.806	0.772				A7	154.792	0.29				A5	154.807	0.201				A8	154.791	0.106				A9	154.796	0.14
A6	155.006	0.773				A7	154.992	0.29				A5	155.007	0.202				A8	154.991	0.107				A9	154.996	0.136
A6	155.206	0.773				A7	155.192	0.292				A5	155.207	0.201				A8	155.191	0.11				A9	155.196	0.139
A6	155.406	0.78				A7	155.392	0.291				A5	155.407	0.196				A8	155.391	0.105				A9	155.396	0.137
A6	155.606	0.778				A7	155.592	0.293				A5	155.607	0.203				A8	155.591	0.106				A9	155.596	0.143
A6	155.806	0.781				A7	155.792	0.295				A5	155.807	0.199				A8	155.791	0.109				A9	155.796	0.14
A6	156.006	0.788				A7	155.992	0.294				A5	156.007	0.202				A8	155.991	0.107				A9	155.996	0.142
A6	156.206	0.787				A7	156.192	0.3				A5	156.207	0.203				A8	156.191	0.108				A9	156.196	0.14
A6	156.406	0.788				A7	156.392	0.294				A5	156.407	0.206				A8	156.391	0.111				A9	156.396	0.143
A6	156.606	0.79				A7	156.592	0.296				A5	156.607	0.199				A8	156.591	0.106				A9	156.596	0.143
A6	156.806	0.792				A7	156.792	0.301				A5	156.807	0.203				A8	156.791	0.111				A9	156.796	0.146
A6	157.006	0.801				A7	156.992	0.303				A5	157.007	0.208				A8	156.991	0.109				A9	156.996	0.149
A6	157.206	0.805				A7	157.192	0.302				A5	157.207	0.213				A8	157.191	0.109				A9	157.196	0.146
A6	157.406	0.802				A7	157.392	0.305				A5	157.407	0.208				A8	157.391	0.111				A9	157.396	0.143
A6	157.606	0.801				A7	157.592	0.306				A5	157.607	0.206				A8	157.591	0.115				A9	157.596	0.144
A6	157.806	0.806				A7	157.792	0.304				A5	157.807	0.209				A8	157.791	0.113				A9	157.796	0.151
A6	158.006	0.809				A7	157.992	0.305				A5	158.007	0.212				A8	157.991	0.111				A9	157.996	0.148
A6	158.206	0.811				A7	158.192	0.308				A5	158.207	0.207				A8	158.191	0.115				A9	158.196	0.15
A6	158.406	0.808				A7	158.392	0.309				A5	158.407	0.215				A8	158.391	0.109				A9	158.396	0.147
A6	158.606	0.815				A7	158.592	0.307				A5	158.607	0.213				A8	158.591	0.114				A9	158.596	0.149
A6	158.806	0.815				A7	158.792	0.308				A5	158.807	0.215				A8	158.791	0.114				A9	158.796	0.148
A6	159.006	0.821				A7	158.992	0.307				A5	159.007	0.215				A8	158.991	0.114				A9	158.996	0.153
A6	159.206	0.816				A7	159.192	0.307				A5	159.207	0.215				A8	159.191	0.116				A9	159.196	0.148
A6	159.406	0.822				A7	159.392	0.313				A5	159.407	0.216				A8	159.391	0.118				A9	159.396	0.152
A6	159.606	0.824				A7	159.592	0.312				A5	159.607	0.216				A8	159.591	0.115				A9	159.596	0.154
A6	159.806	0.826				A7	159.792	0.315				A5	159.807	0.216				A8	159.791	0.115				A9	159.796	0.149
A6	160.006	0.823				A7	159.992	0.317				A5	160.007	0.216				A8	159.991	0.118				A9	159.996	0.154
A6	160.206	0.829				A7	160.192	0.313				A5	160.207	0.22				A8	160.191	0.118				A9	160.196	0.157
A6	160.406	0.83				A7	160.392	0.312				A5	160.407	0.215				A8	160.391	0.119				A9	160.396	0.154
A6	160.606	0.832				A7	160.592	0.316				A5	160.607	0.215				A8	160.591	0.114				A9	160.596	0.155
A6	160.806	0.832				A7	160.792	0.32				A5	160.807	0.219				A8	160.791	0.116				A9	160.796	0.156
A6	161.006	0.836				A7	160.992	0.316				A5	161.007	0.216				A8	160.991	0.115				A9	160.996	0.155
A6	161.206	0.842				A7	161.192	0.323				A5	161.207	0.214				A8	161.191	0.115				A9	161.196	0.153
A6	161.406	0.843				A7	161.392	0.327				A5	161.407	0.22				A8	161.391	0.118				A9	161.396	0.158
A6	161.606	0.844				A7	161.592	0.32				A5	161.607	0.224				A8	161.591	0.124				A9	161.596	0.16
A6	161.806	0.844				A7	161.792	0.32				A5	161.807	0.219				A8	161.791	0.123				A9	161.796	0.153
A6	162.006	0.847				A7	161.992	0.327				A5	162.007	0.22				A8	161.991	0.122				A9	161.996	0.158
A6	162.206	0.848				A7	162.192	0.321				A5	162.207	0.225				A8	162.191	0.122				A9	162.196	0.161
A6	162.406	0.853				A7	162.392	0.324				A5	162.407	0.221				A8	162.391	0.115				A9	162.396	0.165
A6	162.606	0.851				A7	162.592	0.328				A5	162.607	0.225				A8	162.591	0.125				A9	162.596	0.162
A6	162.806	0.862				A7	162.792	0.328				A5	162.807	0.223				A8	162.791	0.119				A9	162.796	0.162
A6	163.006	0.856				A7	162.992	0.328				A5	163.007	0.224				A8	162.991	0.121				A9	162.996	0.164
A6	163.206	0.854				A7	163.192	0.329				A5	163.207	0.219				A8	163.191	0.123				A9	163.196	0.161
A6	163.406	0.86				A7	163.392	0.328				A5	163.407	0.228				A8	163.391	0.124				A9	163.396	0.162
A6	163.606	0.865				A7	163.592	0.33				A5	163.607	0.227				A8	163.591	0.123				A9	163.596	0.166
A6	163.806	0.864				A7	163.792	0.329				A5	163.807	0.231				A8	163.791	0.121				A9	163.796	0.163
A6	164.006	0.864				A7	163.992	0.328				A5	164.007	0.226				A8	163.991	0.121				A9	163.996	0.165
A6	164.206	0.87				A7	164.192	0.337				A5	164.207	0.231				A8	164.191	0.129				A9	164.196	0.163
A6	164.406	0.87				A7	164.392	0.335				A5	164.407	0.228				A8	164.391	0.125				A9	164.396	0.162
A6	164.606	0.877				A7	164.592	0.334				A5	164.607	0.228				A8	164.591	0.126				A9	164.596	0.167
A6	164.806	0.874				A7	164.792	0.339				A5	164.807	0.225				A8	164.791	0.124				A9	164.796	0.165
A6	165.006	0.878				A7	164.992	0.334				A5	165.007	0.232				A8	164.991	0.123				A9	164.996	0.166
A6	165.206	0.875				A7	165.192	0.338				A5	165.207	0.235				A8	165.191	0.126				A9	165.196	0.167
A6	165.406	0.881				A7	165.392	0.336				A5	165.407	0.232				A8	165.391	0.124				A9	165.396	0.164
A6	165.606	0.885				A7	165.592	0.338				A5	165.607	0.233				A8	165.591	0.13				A9	165.596	0.167
A6	165.806	0.881				A7	165.792	0.345				A5	165.807	0.232				A8	165.791	0.128				A9	165.796	0.17
A6	166.006	0.887				A7	165.992	0.342				A5	166.007	0.232				A8	165.991	0.13				A9	165.996	0.167
A6	166.206	0.888				A7	166.192	0.344				A5	166.207	0.234				A8	166.191	0.128				A9	166.196	0.165
A6	166.406	0.893				A7	166.392	0.341				A5	166.407	0.239				A8	166.391	0.124				A9	166.396	0.168
A6	166.606	0.893				A7	166.592	0.336				A5	166.607	0.235				A8	166.591	0.13				A9	166.596	0.169
A6	166.806	0.889				A7	166.792	0.34				A5	166.807	0.238				A8	166.791	0.127				A9	166.796	0.169
A6	167.006	0.897				A7	166.992	0.347				A5	167.007	0.233				A8	166.991	0.133				A9	166.996	0.174
A6	167.206	0.9				A7	167.192	0.345				A5	167.207	0.24				A8	167.191	0.128				A9	167.196	0.17
A6	167.406	0.906				A7	167.392	0.348				A5	167.407	0.237				A8	167.391	0.13				A9	167.396	0.174
A6	167.606	0.907				A7	167.592	0.349				A5	167.607	0.238				A8	167.591	0.133				A9	167.596	0.177
A6	167.806	0.904				A7	167.792	0.35				A5	167.807	0.238				A8	167.791	0.131				A9	167.796	0.169
A6	168.006	0.906				A7	167.992	0.351				A5	168.007	0.239				A8	167.991	0.138				A9	167.996	0.173
A6	168.206	0.907				A7	168.192	0.349				A5	168.207	0.244				A8	168.191	0.132				A9	168.196	0.172
A6	168.406	0.91				A7	168.392	0.351				A5	168.407	0.239				A8	168.391	0.127				A9	168.396	0.173
A6	168.606	0.912				A7	168.592	0.352				A5	168.607	0.241				A8	168.591	0.132				A9	168.596	0.172
A6	168.806	0.914				A7	168.792	0.351				A5	168.807	0.242				A8	168.791	0.132				A9	168.796	0.174
A6	169.006	0.918				A7	168.992	0.351				A5	169.007	0.245				A8	168.991	0.138				A9	168.996	0.176
A6	169.206	0.911				A7	169.192	0.355				A5	169.207	0.239				A8	169.191	0.137				A9	169.196	0.176
A6	169.406	0.92				A7	169.392	0.354				A5	169.407	0.244				A8	169.391	0.135				A9	169.396	0.172
A6	169.606	0.917				A7	169.592	0.356				A5	169.607	0.242				A8	169.591	0.137				A9	169.596	0.174
A6	169.806	0.92				A7	169.792	0.359				A5	169.807	0.245				A8	169.791	0.128				A9	169.796	0.177
A6	170.006	0.92				A7	169.992	0.357				A5	170.007	0.243				A8	169.991	0.134				A9	169.996	0.175
A6	170.206	0.928				A7	170.192	0.356				A5	170.207	0.243				A8	170.191	0.137				A9	170.196	0.181
A6	170.406	0.928				A7	170.392	0.355				A5	170.407	0.245				A8	170.391	0.135				A9	170.396	0.183
A6	170.606	0.925				A7	170.592	0.356				A5	170.607	0.248				A8	170.591	0.137				A9	170.596	0.181
A6	170.806	0.929				A7	170.792	0.357				A5	170.807	0.248				A8	170.791	0.139				A9	170.796	0.182
A6	171.006	0.931				A7	170.992	0.358				A5	171.007	0.246				A8	170.991	0.135				A9	170.996	0.177
A6	171.206	0.932				A7	171.192	0.358				A5	171.207	0.249				A8	171.191	0.132				A9	171.196	0.179
A6	171.406	0.931				A7	171.392	0.361				A5	171.407	0.25				A8	171.391	0.137				A9	171.396	0.18
A6	171.606	0.934				A7	171.592	0.361				A5	171.607	0.247				A8	171.591	0.139				A9	171.596	0.179
A6	171.806	0.934				A7	171.792	0.367				A5	171.807	0.246				A8	171.791	0.139				A9	171.796	0.18
A6	172.006	0.937				A7	171.992	0.365				A5	172.007	0.243				A8	171.991	0.138				A9	171.996	0.18
A6	172.206	0.942				A7	172.192	0.366				A5	172.207	0.252				A8	172.191	0.134				A9	172.196	0.18
A6	172.406	0.945				A7	172.392	0.367				A5	172.407	0.25				A8	172.391	0.138				A9	172.396	0.178
A6	172.606	0.944				A7	172.592	0.368				A5	172.607	0.247				A8	172.591	0.134				A9	172.596	0.183
A6	172.806	0.944				A7	172.792	0.368				A5	172.807	0.254				A8	172.791	0.138				A9	172.796	0.184
A6	173.006	0.943				A7	172.992	0.369				A5	173.007	0.252				A8	172.991	0.141				A9	172.996	0.187
A6	173.206	0.949				A7	173.192	0.366				A5	173.207	0.248				A8	173.191	0.141				A9	173.196	0.179
A6	173.406	0.953				A7	173.392	0.371				A5	173.407	0.254				A8	173.391	0.142				A9	173.396	0.185
A6	173.606	0.953				A7	173.592	0.368				A5	173.607	0.253				A8	173.591	0.139				A9	173.596	0.188
A6	173.806	0.954				A7	173.792	0.37				A5	173.807	0.249				A8	173.791	0.143				A9	173.796	0.184
A6	174.006	0.954				A7	173.992	0.372				A5	174.007	0.253				A8	173.991	0.136				A9	173.996	0.189
A6	174.206	0.959				A7	174.192	0.374				A5	174.207	0.253				A8	174.191	0.142				A9	174.196	0.184
A6	174.406	0.96				A7	174.392	0.371				A5	174.407	0.25				A8	174.391	0.142				A9	174.396	0.187
A6	174.606	0.961				A7	174.592	0.377				A5	174.607	0.257				A8	174.591	0.141				A9	174.596	0.186
A6	174.806	0.96				A7	174.792	0.374				A5	174.807	0.254				A8	174.791	0.14				A9	174.796	0.188
A6	175.006	0.964				A7	174.992	0.378				A5	175.007	0.257				A8	174.991	0.137				A9	174.996	0.185
A6	175.206	0.965				A7	175.192	0.374				A5	175.207	0.26				A8	175.191	0.143				A9	175.196	0.181
A6	175.406	0.964				A7	175.392	0.375				A5	175.407	0.263				A8	175.391	0.138				A9	175.396	0.186
A6	175.606	0.973				A7	175.592	0.377				A5	175.607	0.256				A8	175.591	0.138				A9	175.596	0.187
A6	175.806	0.971				A7	175.792	0.38				A5	175.807	0.261				A8	175.791	0.138				A9	175.796	0.187
A6	176.006	0.98				A7	175.992	0.378				A5	176.007	0.261				A8	175.991	0.142				A9	175.996	0.188
A6	176.206	0.975				A7	176.192	0.382				A5	176.207	0.257				A8	176.191	0.143				A9	176.196	0.188
A6	176.406	0.975				A7	176.392	0.381				A5	176.407	0.257				A8	176.391	0.145				A9	176.396	0.189
A6	176.606	0.974				A7	176.592	0.383				A5	176.607	0.259				A8	176.591	0.141				A9	176.596	0.185
A6	176.806	0.98				A7	176.792	0.38				A5	176.807	0.261				A8	176.791	0.146				A9	176.796	0.19
A6	177.006	0.982				A7	176.992	0.388				A5	177.007	0.264				A8	176.991	0.143				A9	176.996	0.189
A6	177.206	0.984				A7	177.192	0.383				A5	177.207	0.262				A8	177.191	0.148				A9	177.196	0.184
A6	177.406	0.986				A7	177.392	0.381				A5	177.407	0.262				A8	177.391	0.146				A9	177.396	0.192
A6	177.606	0.979				A7	177.592	0.383				A5	177.607	0.264				A8	177.591	0.146				A9	177.596	0.191
A6	177.806	0.986				A7	177.792	0.38				A5	177.807	0.265				A8	177.791	0.146				A9	177.796	0.189
A6	178.006	0.991				A7	177.992	0.383				A5	178.007	0.261				A8	177.991	0.142				A9	177.996	0.194
A6	178.206	0.988				A7	178.192	0.39				A5	178.207	0.259				A8	178.191	0.149				A9	178.196	0.195
A6	178.406	0.992				A7	178.392	0.383				A5	178.407	0.262				A8	178.391	0.147				A9	178.396	0.192
A6	178.606	0.993				A7	178.592	0.39				A5	178.607	0.264				A8	178.591	0.144				A9	178.596	0.197
A6	178.806	0.992				A7	178.792	0.389				A5	178.807	0.268				A8	178.791	0.146				A9	178.796	0.197
A6	179.006	0.997				A7	178.992	0.388				A5	179.007	0.262				A8	178.991	0.146				A9	178.996	0.192
A6	179.206	0.998				A7	179.192	0.394				A5	179.207	0.268				A8	179.191	0.149				A9	179.196	0.194
A6	179.406	1.001				A7	179.392	0.393				A5	179.407	0.266				A8	179.391	0.149				A9	179.396	0.198
A6	179.606	0.998				A7	179.592	0.393				A5	179.607	0.269				A8	179.591	0.147				A9	179.596	0.193
A6	179.806	1.004				A7	179.792	0.396				A5	179.807	0.267				A8	179.791	0.148				A9	179.796	0.202
A6	180.006	1.004				A7	179.992	0.394				A5	180.007	0.267				A8	179.991	0.146				A9	179.996	0.196
A6	180.206	1.008				A7	180.192	0.388				A5	180.207	0.269				A8	180.191	0.148				A9	180.196	0.199
A6	180.406	1.008				A7	180.392	0.388				A5	180.407	0.268				A8	180.391	0.15				A9	180.396	0.197
A6	180.606	1.012				A7	180.592	0.4				A5	180.607	0.268				A8	180.591	0.147				A9	180.596	0.198
A6	180.806	1.009				A7	180.792	0.395				A5	180.807	0.271				A8	180.791	0.146				A9	180.796	0.2
A6	181.006	1.005				A7	180.992	0.398				A5	181.007	0.267				A8	180.991	0.148				A9	180.996	0.196
A6	181.206	1.013				A7	181.192	0.399				A5	181.207	0.268				A8	181.191	0.151				A9	181.196	0.198
A6	181.406	1.015				A7	181.392	0.398				A5	181.407	0.271				A8	181.391	0.152				A9	181.396	0.204
A6	181.606	1.014				A7	181.592	0.397				A5	181.607	0.273				A8	181.591	0.148				A9	181.596	0.203
A6	181.806	1.013				A7	181.792	0.401				A5	181.807	0.27				A8	181.791	0.149				A9	181.796	0.199
A6	182.006	1.021				A7	181.992	0.399				A5	182.007	0.274				A8	181.991	0.149				A9	181.996	0.197
A6	182.206	1.016				A7	182.192	0.403				A5	182.207	0.274				A8	182.191	0.15				A9	182.196	0.198
A6	182.406	1.023				A7	182.392	0.397				A5	182.407	0.271				A8	182.391	0.155				A9	182.396	0.198
A6	182.606	1.016				A7	182.592	0.398				A5	182.607	0.274				A8	182.591	0.155				A9	182.596	0.198
A6	182.806	1.023				A7	182.792	0.398				A5	182.807	0.27				A8	182.791	0.151				A9	182.796	0.207
A6	183.006	1.026				A7	182.992	0.4				A5	183.007	0.276				A8	182.991	0.155				A9	182.996	0.203
A6	183.206	1.027				A7	183.192	0.402				A5	183.207	0.272				A8	183.191	0.149				A9	183.196	0.202
A6	183.406	1.03				A7	183.392	0.404				A5	183.407	0.272				A8	183.391	0.152				A9	183.396	0.21
A6	183.606	1.031				A7	183.592	0.402				A5	183.607	0.274				A8	183.591	0.15				A9	183.596	0.205
A6	183.806	1.032				A7	183.792	0.404				A5	183.807	0.278				A8	183.791	0.155				A9	183.796	0.207
A6	184.006	1.032				A7	183.992	0.402				A5	184.007	0.279				A8	183.991	0.153				A9	183.996	0.206
A6	184.206	1.033				A7	184.192	0.408				A5	184.207	0.274				A8	184.191	0.148				A9	184.196	0.205
A6	184.406	1.035				A7	184.392	0.407				A5	184.407	0.279				A8	184.391	0.152				A9	184.396	0.207
A6	184.606	1.033				A7	184.592	0.404				A5	184.607	0.281				A8	184.591	0.156				A9	184.596	0.21
A6	184.806	1.031				A7	184.792	0.41				A5	184.807	0.279				A8	184.791	0.152				A9	184.796	0.208
A6	185.006	1.039				A7	184.992	0.406				A5	185.007	0.279				A8	184.991	0.156				A9	184.996	0.207
A6	185.206	1.043				A7	185.192	0.408				A5	185.207	0.281				A8	185.191	0.162				A9	185.196	0.203
A6	185.406	1.04				A7	185.392	0.412				A5	185.407	0.281				A8	185.391	0.155				A9	185.396	0.209
A6	185.606	1.046				A7	185.592	0.411				A5	185.607	0.281				A8	185.591	0.154				A9	185.596	0.209
A6	185.806	1.045				A7	185.792	0.408				A5	185.807	0.277				A8	185.791	0.153				A9	185.796	0.212
A6	186.006	1.048				A7	185.992	0.408				A5	186.007	0.281				A8	185.991	0.155				A9	185.996	0.207
A6	186.206	1.049				A7	186.192	0.413				A5	186.207	0.278				A8	186.191	0.157				A9	186.196	0.209
A6	186.406	1.052				A7	186.392	0.41				A5	186.407	0.28				A8	186.391	0.151				A9	186.396	0.212
A6	186.606	1.05				A7	186.592	0.409				A5	186.607	0.287				A8	186.591	0.159				A9	186.596	0.207
A6	186.806	1.05				A7	186.792	0.41				A5	186.807	0.283				A8	186.791	0.154				A9	186.796	0.209
A6	187.006	1.054				A7	186.992	0.413				A5	187.007	0.28				A8	186.991	0.154				A9	186.996	0.212
A6	187.206	1.055				A7	187.192	0.411				A5	187.207	0.281				A8	187.191	0.154				A9	187.196	0.214
A6	187.406	1.057				A7	187.392	0.414				A5	187.407	0.282				A8	187.391	0.156				A9	187.396	0.212
A6	187.606	1.056				A7	187.592	0.415				A5	187.607	0.284				A8	187.591	0.155				A9	187.596	0.214
A6	187.806	1.056				A7	187.792	0.416				A5	187.807	0.286				A8	187.791	0.158				A9	187.796	0.214
A6	188.006	1.058				A7	187.992	0.414				A5	188.007	0.284				A8	187.991	0.16				A9	187.996	0.208
A6	188.206	1.065				A7	188.192	0.415				A5	188.207	0.283				A8	188.191	0.158				A9	188.196	0.214
A6	188.406	1.055				A7	188.392	0.418				A5	188.407	0.286				A8	188.391	0.156				A9	188.396	0.213
A6	188.606	1.062				A7	188.592	0.422				A5	188.607	0.285				A8	188.591	0.157				A9	188.596	0.213
A6	188.806	1.066				A7	188.792	0.422				A5	188.807	0.284				A8	188.791	0.155				A9	188.796	0.218
A6	189.006	1.066				A7	188.992	0.418				A5	189.007	0.286				A8	188.991	0.157				A9	188.996	0.209
A6	189.206	1.065				A7	189.192	0.422				A5	189.207	0.287				A8	189.191	0.158				A9	189.196	0.216
A6	189.406	1.064				A7	189.392	0.422				A5	189.407	0.285				A8	189.391	0.155				A9	189.396	0.215
A6	189.606	1.07				A7	189.592	0.422				A5	189.607	0.285				A8	189.591	0.157				A9	189.596	0.219
A6	189.806	1.074				A7	189.792	0.422				A5	189.807	0.289				A8	189.791	0.165				A9	189.796	0.22
A6	190.006	1.073				A7	189.992	0.421				A5	190.007	0.29				A8	189.991	0.155				A9	189.996	0.211
A6	190.206	1.073				A7	190.192	0.424				A5	190.207	0.293				A8	190.191	0.158				A9	190.196	0.215
A6	190.406	1.075				A7	190.392	0.422				A5	190.407	0.29				A8	190.391	0.16				A9	190.396	0.219
A6	190.606	1.069				A7	190.592	0.429				A5	190.607	0.288				A8	190.591	0.161				A9	190.596	0.222
A6	190.806	1.078				A7	190.792	0.429				A5	190.807	0.287				A8	190.791	0.16				A9	190.796	0.213
A6	191.006	1.076				A7	190.992	0.423				A5	191.007	0.292				A8	190.991	0.157				A9	190.996	0.217
A6	191.206	1.079				A7	191.192	0.427				A5	191.207	0.291				A8	191.191	0.158				A9	191.196	0.217
A6	191.406	1.085				A7	191.392	0.427				A5	191.407	0.289				A8	191.391	0.162				A9	191.396	0.218
A6	191.606	1.078				A7	191.592	0.429				A5	191.607	0.295				A8	191.591	0.162				A9	191.596	0.221
A6	191.806	1.085				A7	191.792	0.425				A5	191.807	0.289				A8	191.791	0.157				A9	191.796	0.216
A6	192.006	1.083				A7	191.992	0.423				A5	192.007	0.289				A8	191.991	0.162				A9	191.996	0.217
A6	192.206	1.083				A7	192.192	0.427				A5	192.207	0.295				A8	192.191	0.16				A9	192.196	0.217
A6	192.406	1.087				A7	192.392	0.429				A5	192.407	0.291				A8	192.391	0.159				A9	192.396	0.214
A6	192.606	1.092				A7	192.592	0.426				A5	192.607	0.291				A8	192.591	0.163				A9	192.596	0.221
A6	192.806	1.088				A7	192.792	0.43				A5	192.807	0.294				A8	192.791	0.16				A9	192.796	0.22
A6	193.006	1.091				A7	192.992	0.429				A5	193.007	0.292				A8	192.991	0.162				A9	192.996	0.216
A6	193.206	1.088				A7	193.192	0.431				A5	193.207	0.298				A8	193.191	0.165				A9	193.196	0.223
A6	193.406	1.096				A7	193.392	0.432				A5	193.407	0.295				A8	193.391	0.166				A9	193.396	0.228
A6	193.606	1.092				A7	193.592	0.433				A5	193.607	0.298				A8	193.591	0.166				A9	193.596	0.224
A6	193.806	1.094				A7	193.792	0.43				A5	193.807	0.294				A8	193.791	0.164				A9	193.796	0.219
A6	194.006	1.096				A7	193.992	0.435				A5	194.007	0.293				A8	193.991	0.166				A9	193.996	0.217
A6	194.206	1.099				A7	194.192	0.431				A5	194.207	0.296				A8	194.191	0.161				A9	194.196	0.223
A6	194.406	1.102				A7	194.392	0.439				A5	194.407	0.295				A8	194.391	0.16				A9	194.396	0.224
A6	194.606	1.105				A7	194.592	0.437				A5	194.607	0.296				A8	194.591	0.166				A9	194.596	0.222
A6	194.806	1.105				A7	194.792	0.437				A5	194.807	0.298				A8	194.791	0.164				A9	194.796	0.221
A6	195.006	1.104				A7	194.992	0.435				A5	195.007	0.297				A8	194.991	0.165				A9	194.996	0.225
A6	195.206	1.105				A7	195.192	0.438				A5	195.207	0.295				A8	195.191	0.164				A9	195.196	0.223
A6	195.406	1.103				A7	195.392	0.434				A5	195.407	0.3				A8	195.391	0.166				A9	195.396	0.228
A6	195.606	1.106				A7	195.592	0.44				A5	195.607	0.298				A8	195.591	0.162				A9	195.596	0.226
A6	195.806	1.102				A7	195.792	0.438				A5	195.807	0.299				A8	195.791	0.166				A9	195.796	0.226
A6	196.006	1.114				A7	195.992	0.444				A5	196.007	0.297				A8	195.991	0.167				A9	195.996	0.224
A6	196.206	1.109				A7	196.192	0.443				A5	196.207	0.3				A8	196.191	0.164				A9	196.196	0.225
A6	196.406	1.111				A7	196.392	0.441				A5	196.407	0.3				A8	196.391	0.166				A9	196.396	0.226
A6	196.606	1.112				A7	196.592	0.44				A5	196.607	0.298				A8	196.591	0.161				A9	196.596	0.225
A6	196.806	1.111				A7	196.792	0.44				A5	196.807	0.302				A8	196.791	0.161				A9	196.796	0.224
A6	197.006	1.113				A7	196.992	0.444				A5	197.007	0.302				A8	196.991	0.166				A9	196.996	0.224
A6	197.206	1.115				A7	197.192	0.445				A5	197.207	0.299				A8	197.191	0.164				A9	197.196	0.226
A6	197.406	1.117				A7	197.392	0.446				A5	197.407	0.298				A8	197.391	0.168				A9	197.396	0.226
A6	197.606	1.12				A7	197.592	0.443				A5	197.607	0.299				A8	197.591	0.163				A9	197.596	0.233
A6	197.806	1.121				A7	197.792	0.444				A5	197.807	0.307				A8	197.791	0.164				A9	197.796	0.224
A6	198.006	1.115				A7	197.992	0.448				A5	198.007	0.305				A8	197.991	0.166				A9	197.996	0.228
A6	198.206	1.122				A7	198.192	0.445				A5	198.207	0.304				A8	198.191	0.174				A9	198.196	0.226
A6	198.406	1.122				A7	198.392	0.445				A5	198.407	0.3				A8	198.391	0.167				A9	198.396	0.229
A6	198.606	1.127				A7	198.592	0.446				A5	198.607	0.301				A8	198.591	0.168				A9	198.596	0.226
A6	198.806	1.125				A7	198.792	0.449				A5	198.807	0.304				A8	198.791	0.164				A9	198.796	0.231
A6	199.006	1.123				A7	198.992	0.446				A5	199.007	0.306				A8	198.991	0.17				A9	198.996	0.232
A6	199.206	1.128				A7	199.192	0.445				A5	199.207	0.302				A8	199.191	0.168				A9	199.196	0.231
A6	199.406	1.124				A7	199.392	0.451				A5	199.407	0.304				A8	199.391	0.164				A9	199.396	0.231
A6	199.606	1.13				A7	199.592	0.449				A5	199.607	0.305				A8	199.591	0.171				A9	199.596	0.231
A6	199.806	1.132				A7	199.792	0.446				A5	199.807	0.304				A8	199.791	0.168				A9	199.796	0.233
A6	200.006	1.129				A7	199.992	0.45				A5	200.007	0.302				A8	199.991	0.169				A9	199.996	0.23
A6	200.206	1.137				A7	200.192	0.448				A5	200.207	0.307				A8	200.191	0.167				A9	200.196	0.231
A6	200.406	1.134				A7	200.392	0.452				A5	200.407	0.309				A8	200.391	0.167				A9	200.396	0.232
A6	200.606	1.134				A7	200.592	0.453				A5	200.607	0.303				A8	200.591	0.171				A9	200.596	0.234
A6	200.806	1.135				A7	200.792	0.451				A5	200.807	0.306				A8	200.791	0.169				A9	200.796	0.234
A6	201.006	1.131				A7	200.992	0.448				A5	201.007	0.308				A8	200.991	0.17				A9	200.996	0.227
A6	201.206	1.134				A7	201.192	0.451				A5	201.207	0.309				A8	201.191	0.17				A9	201.196	0.231
A6	201.406	1.143				A7	201.392	0.455				A5	201.407	0.311				A8	201.391	0.168				A9	201.396	0.233
A6	201.606	1.142				A7	201.592	0.456				A5	201.607	0.304				A8	201.591	0.176				A9	201.596	0.232
A6	201.806	1.136				A7	201.792	0.455				A5	201.807	0.307				A8	201.791	0.174				A9	201.796	0.233
A6	202.006	1.146				A7	201.992	0.454				A5	202.007	0.314				A8	201.991	0.171				A9	201.996	0.234
A6	202.206	1.14				A7	202.192	0.456				A5	202.207	0.309				A8	202.191	0.171				A9	202.196	0.233
A6	202.406	1.145				A7	202.392	0.455				A5	202.407	0.317				A8	202.391	0.172				A9	202.396	0.236
A6	202.606	1.146				A7	202.592	0.457				A5	202.607	0.309				A8	202.591	0.17				A9	202.596	0.235
A6	202.806	1.143				A7	202.792	0.458				A5	202.807	0.309				A8	202.791	0.174				A9	202.796	0.24
A6	203.006	1.149				A7	202.992	0.457				A5	203.007	0.312				A8	202.991	0.173				A9	202.996	0.236
A6	203.206	1.149				A7	203.192	0.457				A5	203.207	0.313				A8	203.191	0.17				A9	203.196	0.234
A6	203.406	1.15				A7	203.392	0.457				A5	203.407	0.314				A8	203.391	0.171				A9	203.396	0.239
A6	203.606	1.152				A7	203.592	0.463				A5	203.607	0.315				A8	203.591	0.173				A9	203.596	0.235
A6	203.806	1.153				A7	203.792	0.459				A5	203.807	0.31				A8	203.791	0.172				A9	203.796	0.234
A6	204.006	1.154				A7	203.992	0.462				A5	204.007	0.312				A8	203.991	0.173				A9	203.996	0.237
A6	204.206	1.152				A7	204.192	0.459				A5	204.207	0.313				A8	204.191	0.176				A9	204.196	0.24
A6	204.406	1.154				A7	204.392	0.46				A5	204.407	0.315				A8	204.391	0.169				A9	204.396	0.24
A6	204.606	1.158				A7	204.592	0.461				A5	204.607	0.318				A8	204.591	0.175				A9	204.596	0.24
A6	204.806	1.155				A7	204.792	0.461				A5	204.807	0.316				A8	204.791	0.174				A9	204.796	0.233
A6	205.006	1.161				A7	204.992	0.461				A5	205.007	0.312				A8	204.991	0.175				A9	204.996	0.239
A6	205.206	1.158				A7	205.192	0.465				A5	205.207	0.31				A8	205.191	0.172				A9	205.196	0.238
A6	205.406	1.165				A7	205.392	0.458				A5	205.407	0.315				A8	205.391	0.176				A9	205.396	0.241
A6	205.606	1.159				A7	205.592	0.465				A5	205.607	0.311				A8	205.591	0.175				A9	205.596	0.237
A6	205.806	1.164				A7	205.792	0.465				A5	205.807	0.313				A8	205.791	0.174				A9	205.796	0.238
A6	206.006	1.165				A7	205.992	0.465				A5	206.007	0.313				A8	205.991	0.173				A9	205.996	0.243
A6	206.206	1.17				A7	206.192	0.465				A5	206.207	0.313				A8	206.191	0.171				A9	206.196	0.242
A6	206.406	1.166				A7	206.392	0.466				A5	206.407	0.315				A8	206.391	0.174				A9	206.396	0.241
A6	206.606	1.168				A7	206.592	0.464				A5	206.607	0.321				A8	206.591	0.173				A9	206.596	0.24
A6	206.806	1.169				A7	206.792	0.468				A5	206.807	0.318				A8	206.791	0.173				A9	206.796	0.244
A6	207.006	1.165				A7	206.992	0.465				A5	207.007	0.314				A8	206.991	0.173				A9	206.996	0.237
A6	207.206	1.171				A7	207.192	0.469				A5	207.207	0.318				A8	207.191	0.174				A9	207.196	0.246
A6	207.406	1.169				A7	207.392	0.468				A5	207.407	0.32				A8	207.391	0.174				A9	207.396	0.24
A6	207.606	1.173				A7	207.592	0.472				A5	207.607	0.32				A8	207.591	0.181				A9	207.596	0.242
A6	207.806	1.175				A7	207.792	0.467				A5	207.807	0.319				A8	207.791	0.174				A9	207.796	0.243
A6	208.006	1.173				A7	207.992	0.466				A5	208.007	0.321				A8	207.991	0.17				A9	207.996	0.246
A6	208.206	1.175				A7	208.192	0.468				A5	208.207	0.321				A8	208.191	0.176				A9	208.196	0.241
A6	208.406	1.177				A7	208.392	0.47				A5	208.407	0.312				A8	208.391	0.18				A9	208.396	0.243
A6	208.606	1.175				A7	208.592	0.469				A5	208.607	0.324				A8	208.591	0.176				A9	208.596	0.24
A6	208.806	1.175				A7	208.792	0.471				A5	208.807	0.321				A8	208.791	0.17				A9	208.796	0.243
A6	209.006	1.176				A7	208.992	0.467				A5	209.007	0.323				A8	208.991	0.174				A9	208.996	0.244
A6	209.206	1.18				A7	209.192	0.475				A5	209.207	0.322				A8	209.191	0.175				A9	209.196	0.243
A6	209.406	1.179				A7	209.392	0.473				A5	209.407	0.32				A8	209.391	0.173				A9	209.396	0.24
A6	209.606	1.185				A7	209.592	0.478				A5	209.607	0.322				A8	209.591	0.174				A9	209.596	0.242
A6	209.806	1.184				A7	209.792	0.473				A5	209.807	0.32				A8	209.791	0.176				A9	209.796	0.241
A6	210.006	1.179				A7	209.992	0.474				A5	210.007	0.322				A8	209.991	0.177				A9	209.996	0.243
A6	210.206	1.185				A7	210.192	0.472				A5	210.207	0.323				A8	210.191	0.176				A9	210.196	0.248
A6	210.406	1.185				A7	210.392	0.48				A5	210.407	0.322				A8	210.391	0.18				A9	210.396	0.248
A6	210.606	1.191				A7	210.592	0.475				A5	210.607	0.325				A8	210.591	0.179				A9	210.596	0.243
A6	210.806	1.188				A7	210.792	0.479				A5	210.807	0.323				A8	210.791	0.179				A9	210.796	0.249
A6	211.006	1.19				A7	210.992	0.479				A5	211.007	0.323				A8	210.991	0.175				A9	210.996	0.244
A6	211.206	1.185				A7	211.192	0.477				A5	211.207	0.322				A8	211.191	0.18				A9	211.196	0.244
A6	211.406	1.189				A7	211.392	0.477				A5	211.407	0.327				A8	211.391	0.179				A9	211.396	0.247
A6	211.606	1.196				A7	211.592	0.48				A5	211.607	0.325				A8	211.591	0.176				A9	211.596	0.248
A6	211.806	1.195				A7	211.792	0.48				A5	211.807	0.325				A8	211.791	0.18				A9	211.796	0.248
A6	212.006	1.192				A7	211.992	0.478				A5	212.007	0.322				A8	211.991	0.182				A9	211.996	0.253
A6	212.206	1.201				A7	212.192	0.479				A5	212.207	0.331				A8	212.191	0.179				A9	212.196	0.25
A6	212.406	1.201				A7	212.392	0.479				A5	212.407	0.327				A8	212.391	0.178				A9	212.396	0.244
A6	212.606	1.199				A7	212.592	0.479				A5	212.607	0.327				A8	212.591	0.178				A9	212.596	0.255
A6	212.806	1.201				A7	212.792	0.477				A5	212.807	0.329				A8	212.791	0.175				A9	212.796	0.247
A6	213.006	1.197				A7	212.992	0.48				A5	213.007	0.333				A8	212.991	0.179				A9	212.996	0.25
A6	213.206	1.2				A7	213.192	0.481				A5	213.207	0.329				A8	213.191	0.179				A9	213.196	0.25
A6	213.406	1.197				A7	213.392	0.478				A5	213.407	0.324				A8	213.391	0.18				A9	213.396	0.253
A6	213.606	1.201				A7	213.592	0.484				A5	213.607	0.327				A8	213.591	0.18				A9	213.596	0.246
A6	213.806	1.205				A7	213.792	0.485				A5	213.807	0.326				A8	213.791	0.181				A9	213.796	0.246
A6	214.006	1.204				A7	213.992	0.485				A5	214.007	0.327				A8	213.991	0.183				A9	213.996	0.251
A6	214.206	1.205				A7	214.192	0.484				A5	214.207	0.327				A8	214.191	0.18				A9	214.196	0.252
A6	214.406	1.207				A7	214.392	0.484				A5	214.407	0.329				A8	214.391	0.184				A9	214.396	0.251
A6	214.606	1.205				A7	214.592	0.486				A5	214.607	0.328				A8	214.591	0.179				A9	214.596	0.251
A6	214.806	1.208				A7	214.792	0.476				A5	214.807	0.326				A8	214.791	0.181				A9	214.796	0.251
A6	215.006	1.207				A7	214.992	0.486				A5	215.007	0.33				A8	214.991	0.18				A9	214.996	0.252
A6	215.206	1.208				A7	215.192	0.483				A5	215.207	0.328				A8	215.191	0.179				A9	215.196	0.251
A6	215.406	1.211				A7	215.392	0.484				A5	215.407	0.334				A8	215.391	0.179				A9	215.396	0.257
A6	215.606	1.215				A7	215.592	0.488				A5	215.607	0.327				A8	215.591	0.183				A9	215.596	0.253
A6	215.806	1.213				A7	215.792	0.481				A5	215.807	0.333				A8	215.791	0.185				A9	215.796	0.253
A6	216.006	1.21				A7	215.992	0.493				A5	216.007	0.332				A8	215.991	0.179				A9	215.996	0.257
A6	216.206	1.215				A7	216.192	0.485				A5	216.207	0.331				A8	216.191	0.185				A9	216.196	0.256
A6	216.406	1.212				A7	216.392	0.485				A5	216.407	0.33				A8	216.391	0.184				A9	216.396	0.254
A6	216.606	1.215				A7	216.592	0.49				A5	216.607	0.33				A8	216.591	0.183				A9	216.596	0.259
A6	216.806	1.218				A7	216.792	0.487				A5	216.807	0.335				A8	216.791	0.178				A9	216.796	0.258
A6	217.006	1.22				A7	216.992	0.491				A5	217.007	0.331				A8	216.991	0.185				A9	216.996	0.256
A6	217.206	1.221				A7	217.192	0.49				A5	217.207	0.332				A8	217.191	0.183				A9	217.196	0.256
A6	217.406	1.221				A7	217.392	0.491				A5	217.407	0.331				A8	217.391	0.182				A9	217.396	0.255
A6	217.606	1.22				A7	217.592	0.496				A5	217.607	0.331				A8	217.591	0.181				A9	217.596	0.253
A6	217.806	1.222				A7	217.792	0.482				A5	217.807	0.331				A8	217.791	0.181				A9	217.796	0.256
A6	218.006	1.225				A7	217.992	0.495				A5	218.007	0.338				A8	217.991	0.182				A9	217.996	0.259
A6	218.206	1.22				A7	218.192	0.493				A5	218.207	0.332				A8	218.191	0.183				A9	218.196	0.256
A6	218.406	1.225				A7	218.392	0.494				A5	218.407	0.33				A8	218.391	0.18				A9	218.396	0.256
A6	218.606	1.222				A7	218.592	0.49				A5	218.607	0.336				A8	218.591	0.184				A9	218.596	0.259
A6	218.806	1.225				A7	218.792	0.498				A5	218.807	0.334				A8	218.791	0.187				A9	218.796	0.26
A6	219.006	1.228				A7	218.992	0.496				A5	219.007	0.331				A8	218.991	0.187				A9	218.996	0.256
A6	219.206	1.23				A7	219.192	0.492				A5	219.207	0.333				A8	219.191	0.182				A9	219.196	0.259
A6	219.406	1.229				A7	219.392	0.495				A5	219.407	0.335				A8	219.391	0.185				A9	219.396	0.254
A6	219.606	1.23				A7	219.592	0.495				A5	219.607	0.339				A8	219.591	0.185				A9	219.596	0.256
A6	219.806	1.233				A7	219.792	0.492				A5	219.807	0.334				A8	219.791	0.184				A9	219.796	0.26
A6	220.006	1.23				A7	219.992	0.499				A5	220.007	0.337				A8	219.991	0.183				A9	219.996	0.255
A6	220.206	1.234				A7	220.192	0.49				A5	220.207	0.336				A8	220.191	0.187				A9	220.196	0.262
A6	220.406	1.229				A7	220.392	0.497				A5	220.407	0.335				A8	220.391	0.184				A9	220.396	0.257
A6	220.606	1.236				A7	220.592	0.495				A5	220.607	0.338				A8	220.591	0.183				A9	220.596	0.262
A6	220.806	1.231				A7	220.792	0.497				A5	220.807	0.336				A8	220.791	0.183				A9	220.796	0.262
A6	221.006	1.234				A7	220.992	0.494				A5	221.007	0.337				A8	220.991	0.184				A9	220.996	0.257
A6	221.206	1.234				A7	221.192	0.5				A5	221.207	0.342				A8	221.191	0.186				A9	221.196	0.259
A6	221.406	1.234				A7	221.392	0.497				A5	221.407	0.34				A8	221.391	0.184				A9	221.396	0.26
A6	221.606	1.238				A7	221.592	0.496				A5	221.607	0.337				A8	221.591	0.187				A9	221.596	0.261
A6	221.806	1.243				A7	221.792	0.497				A5	221.807	0.339				A8	221.791	0.185				A9	221.796	0.265
A6	222.006	1.243				A7	221.992	0.499				A5	222.007	0.34				A8	221.991	0.187				A9	221.996	0.263
A6	222.206	1.241				A7	222.192	0.502				A5	222.207	0.337				A8	222.191	0.187				A9	222.196	0.258
A6	222.406	1.244				A7	222.392	0.497				A5	222.407	0.337				A8	222.391	0.186				A9	222.396	0.259
A6	222.606	1.24				A7	222.592	0.502				A5	222.607	0.341				A8	222.591	0.184				A9	222.596	0.26
A6	222.806	1.243				A7	222.792	0.5				A5	222.807	0.337				A8	222.791	0.181				A9	222.796	0.261
A6	223.006	1.245				A7	222.992	0.5				A5	223.007	0.338				A8	222.991	0.185				A9	222.996	0.265
A6	223.206	1.242				A7	223.192	0.501				A5	223.207	0.342				A8	223.191	0.184				A9	223.196	0.26
A6	223.406	1.247				A7	223.392	0.501				A5	223.407	0.339				A8	223.391	0.182				A9	223.396	0.267
A6	223.606	1.249				A7	223.592	0.502				A5	223.607	0.339				A8	223.591	0.184				A9	223.596	0.262
A6	223.806	1.246				A7	223.792	0.5				A5	223.807	0.341				A8	223.791	0.191				A9	223.796	0.257
A6	224.006	1.253				A7	223.992	0.508				A5	224.007	0.338				A8	223.991	0.185				A9	223.996	0.264
A6	224.206	1.254				A7	224.192	0.51				A5	224.207	0.341				A8	224.191	0.187				A9	224.196	0.265
A6	224.406	1.249				A7	224.392	0.507				A5	224.407	0.341				A8	224.391	0.188				A9	224.396	0.265
A6	224.606	1.253				A7	224.592	0.502				A5	224.607	0.341				A8	224.591	0.185				A9	224.596	0.268
A6	224.806	1.253				A7	224.792	0.509				A5	224.807	0.345				A8	224.791	0.188				A9	224.796	0.264
A6	225.006	1.257				A7	224.992	0.504				A5	225.007	0.341				A8	224.991	0.188				A9	224.996	0.267
A6	225.206	1.254				A7	225.192	0.501				A5	225.207	0.342				A8	225.191	0.188				A9	225.196	0.262
A6	225.406	1.258				A7	225.392	0.511				A5	225.407	0.341				A8	225.391	0.19				A9	225.396	0.265
A6	225.606	1.261				A7	225.592	0.506				A5	225.607	0.344				A8	225.591	0.186				A9	225.596	0.267
A6	225.806	1.26				A7	225.792	0.507				A5	225.807	0.345				A8	225.791	0.187				A9	225.796	0.267
A6	226.006	1.258				A7	225.992	0.508				A5	226.007	0.345				A8	225.991	0.189				A9	225.996	0.266
A6	226.206	1.26				A7	226.192	0.505				A5	226.207	0.342				A8	226.191	0.19				A9	226.196	0.267
A6	226.406	1.259				A7	226.392	0.508				A5	226.407	0.345				A8	226.391	0.187				A9	226.396	0.267
A6	226.606	1.26				A7	226.592	0.503				A5	226.607	0.343				A8	226.591	0.19				A9	226.596	0.263
A6	226.806	1.26				A7	226.792	0.51				A5	226.807	0.345				A8	226.791	0.188				A9	226.796	0.267
A6	227.006	1.263				A7	226.992	0.509				A5	227.007	0.345				A8	226.991	0.194				A9	226.996	0.269
A6	227.206	1.264				A7	227.192	0.511				A5	227.207	0.347				A8	227.191	0.186				A9	227.196	0.27
A6	227.406	1.264				A7	227.392	0.509				A5	227.407	0.344				A8	227.391	0.192				A9	227.396	0.27
A6	227.606	1.264				A7	227.592	0.507				A5	227.607	0.341				A8	227.591	0.189				A9	227.596	0.267
A6	227.806	1.267				A7	227.792	0.508				A5	227.807	0.345				A8	227.791	0.192				A9	227.796	0.27
A6	228.006	1.266				A7	227.992	0.517				A5	228.007	0.348				A8	227.991	0.191				A9	227.996	0.274
A6	228.206	1.265				A7	228.192	0.511				A5	228.207	0.344				A8	228.191	0.189				A9	228.196	0.268
A6	228.406	1.267				A7	228.392	0.508				A5	228.407	0.346				A8	228.391	0.188				A9	228.396	0.268
A6	228.606	1.269				A7	228.592	0.511				A5	228.607	0.345				A8	228.591	0.19				A9	228.596	0.271
A6	228.806	1.27				A7	228.792	0.511				A5	228.807	0.346				A8	228.791	0.188				A9	228.796	0.271
A6	229.006	1.274				A7	228.992	0.518				A5	229.007	0.348				A8	228.991	0.191				A9	228.996	0.269
A6	229.206	1.27				A7	229.192	0.513				A5	229.207	0.349				A8	229.191	0.189				A9	229.196	0.27
A6	229.406	1.275				A7	229.392	0.514				A5	229.407	0.349				A8	229.391	0.188				A9	229.396	0.271
A6	229.606	1.271				A7	229.592	0.512				A5	229.607	0.351				A8	229.591	0.19				A9	229.596	0.271
A6	229.806	1.276				A7	229.792	0.515				A5	229.807	0.356				A8	229.791	0.187				A9	229.796	0.269
A6	230.006	1.274				A7	229.992	0.51				A5	230.007	0.348				A8	229.991	0.189				A9	229.996	0.272
A6	230.206	1.276				A7	230.192	0.517				A5	230.207	0.35				A8	230.191	0.19				A9	230.196	0.272
A6	230.406	1.276				A7	230.392	0.516				A5	230.407	0.348				A8	230.391	0.192				A9	230.396	0.269
A6	230.606	1.278				A7	230.592	0.514				A5	230.607	0.351				A8	230.591	0.186				A9	230.596	0.27
A6	230.806	1.276				A7	230.792	0.517				A5	230.807	0.349				A8	230.791	0.192				A9	230.796	0.272
A6	231.006	1.278				A7	230.992	0.518				A5	231.007	0.348				A8	230.991	0.193				A9	230.996	0.277
A6	231.206	1.281				A7	231.192	0.516				A5	231.207	0.348				A8	231.191	0.193				A9	231.196	0.275
A6	231.406	1.281				A7	231.392	0.515				A5	231.407	0.355				A8	231.391	0.192				A9	231.396	0.274
A6	231.606	1.283				A7	231.592	0.52				A5	231.607	0.35				A8	231.591	0.19				A9	231.596	0.271
A6	231.806	1.28				A7	231.792	0.516				A5	231.807	0.347				A8	231.791	0.192				A9	231.796	0.271
A6	232.006	1.276				A7	231.992	0.521				A5	232.007	0.351				A8	231.991	0.19				A9	231.996	0.269
A6	232.206	1.28				A7	232.192	0.514				A5	232.207	0.355				A8	232.191	0.193				A9	232.196	0.27
A6	232.406	1.286				A7	232.392	0.519				A5	232.407	0.353				A8	232.391	0.194				A9	232.396	0.274
A6	232.606	1.29				A7	232.592	0.519				A5	232.607	0.352				A8	232.591	0.189				A9	232.596	0.273
A6	232.806	1.289				A7	232.792	0.518				A5	232.807	0.349				A8	232.791	0.194				A9	232.796	0.279
A6	233.006	1.284				A7	232.992	0.517				A5	233.007	0.351				A8	232.991	0.193				A9	232.996	0.277
A6	233.206	1.287				A7	233.192	0.52				A5	233.207	0.355				A8	233.191	0.191				A9	233.196	0.272
A6	233.406	1.29				A7	233.392	0.519				A5	233.407	0.353				A8	233.391	0.193				A9	233.396	0.274
A6	233.606	1.289				A7	233.592	0.524				A5	233.607	0.355				A8	233.591	0.19				A9	233.596	0.271
A6	233.806	1.287				A7	233.792	0.519				A5	233.807	0.356				A8	233.791	0.186				A9	233.796	0.277
A6	234.006	1.29				A7	233.992	0.526				A5	234.007	0.354				A8	233.991	0.19				A9	233.996	0.273
A6	234.206	1.294				A7	234.192	0.514				A5	234.207	0.355				A8	234.191	0.195				A9	234.196	0.27
A6	234.406	1.293				A7	234.392	0.523				A5	234.407	0.357				A8	234.391	0.193				A9	234.396	0.273
A6	234.606	1.299				A7	234.592	0.523				A5	234.607	0.351				A8	234.591	0.191				A9	234.596	0.273
A6	234.806	1.289				A7	234.792	0.519				A5	234.807	0.356				A8	234.791	0.197				A9	234.796	0.275
A6	235.006	1.291				A7	234.992	0.525				A5	235.007	0.355				A8	234.991	0.197				A9	234.996	0.278
A6	235.206	1.294				A7	235.192	0.525				A5	235.207	0.351				A8	235.191	0.194				A9	235.196	0.277
A6	235.406	1.29				A7	235.392	0.526				A5	235.407	0.356				A8	235.391	0.194				A9	235.396	0.277
A6	235.606	1.296				A7	235.592	0.523				A5	235.607	0.354				A8	235.591	0.195				A9	235.596	0.276
A6	235.806	1.294				A7	235.792	0.522				A5	235.807	0.356				A8	235.791	0.197				A9	235.796	0.276
A6	236.006	1.302				A7	235.992	0.524				A5	236.007	0.353				A8	235.991	0.197				A9	235.996	0.276
A6	236.206	1.297				A7	236.192	0.526				A5	236.207	0.359				A8	236.191	0.189				A9	236.196	0.279
A6	236.406	1.298				A7	236.392	0.523				A5	236.407	0.359				A8	236.391	0.193				A9	236.396	0.281
A6	236.606	1.301				A7	236.592	0.527				A5	236.607	0.351				A8	236.591	0.192				A9	236.596	0.282
A6	236.806	1.309				A7	236.792	0.526				A5	236.807	0.352				A8	236.791	0.191				A9	236.796	0.278
A6	237.006	1.302				A7	236.992	0.528				A5	237.007	0.353				A8	236.991	0.195				A9	236.996	0.278
A6	237.206	1.308				A7	237.192	0.529				A5	237.207	0.358				A8	237.191	0.193				A9	237.196	0.28
A6	237.406	1.303				A7	237.392	0.526				A5	237.407	0.359				A8	237.391	0.195				A9	237.396	0.279
A6	237.606	1.296				A7	237.592	0.523				A5	237.607	0.358				A8	237.591	0.195				A9	237.596	0.283
A6	237.806	1.305				A7	237.792	0.527				A5	237.807	0.358				A8	237.791	0.192				A9	237.796	0.278
A6	238.006	1.311				A7	237.992	0.533				A5	238.007	0.355				A8	237.991	0.197				A9	237.996	0.277
A6	238.206	1.306				A7	238.192	0.532				A5	238.207	0.359				A8	238.191	0.193				A9	238.196	0.283
A6	238.406	1.305				A7	238.392	0.526				A5	238.407	0.357				A8	238.391	0.193				A9	238.396	0.285
A6	238.606	1.309				A7	238.592	0.532				A5	238.607	0.363				A8	238.591	0.196				A9	238.596	0.278
A6	238.806	1.306				A7	238.792	0.531				A5	238.807	0.361				A8	238.791	0.194				A9	238.796	0.281
A6	239.006	1.31				A7	238.992	0.534				A5	239.007	0.358				A8	238.991	0.195				A9	238.996	0.281
A6	239.206	1.311				A7	239.192	0.534				A5	239.207	0.362				A8	239.191	0.195				A9	239.196	0.282
A6	239.406	1.312				A7	239.392	0.534				A5	239.407	0.361				A8	239.391	0.201				A9	239.396	0.278
A6	239.606	1.313				A7	239.592	0.534				A5	239.607	0.36				A8	239.591	0.196				A9	239.596	0.282
A6	239.806	1.31				A7	239.792	0.534				A5	239.807	0.354				A8	239.791	0.196				A9	239.796	0.281
A6	240.006	1.316				A7	239.992	0.534				A5	240.007	0.359				A8	239.991	0.195				A9	239.996	0.28
A6	240.206	1.315				A7	240.192	0.532				A5	240.207	0.36				A8	240.191	0.195				A9	240.196	0.281
A6	240.406	1.314				A7	240.392	0.537				A5	240.407	0.361				A8	240.391	0.192				A9	240.396	0.281
A6	240.606	1.318				A7	240.592	0.534				A5	240.607	0.36				A8	240.591	0.199				A9	240.596	0.28
A6	240.806	1.317				A7	240.792	0.532				A5	240.807	0.362				A8	240.791	0.202				A9	240.796	0.284
A6	241.006	1.318				A7	240.992	0.536				A5	241.007	0.365				A8	240.991	0.2				A9	240.996	0.285
A6	241.206	1.315				A7	241.192	0.537				A5	241.207	0.364				A8	241.191	0.198				A9	241.196	0.284
A6	241.406	1.316				A7	241.392	0.535				A5	241.407	0.363				A8	241.391	0.195				A9	241.396	0.279
A6	241.606	1.324				A7	241.592	0.534				A5	241.607	0.367				A8	241.591	0.198				A9	241.596	0.285
A6	241.806	1.315				A7	241.792	0.535				A5	241.807	0.362				A8	241.791	0.196				A9	241.796	0.286
A6	242.006	1.318				A7	241.992	0.539				A5	242.007	0.361				A8	241.991	0.196				A9	241.996	0.285
A6	242.206	1.315				A7	242.192	0.53				A5	242.207	0.363				A8	242.191	0.196				A9	242.196	0.283
A6	242.406	1.32				A7	242.392	0.536				A5	242.407	0.362				A8	242.391	0.199				A9	242.396	0.287
A6	242.606	1.322				A7	242.592	0.534				A5	242.607	0.363				A8	242.591	0.198				A9	242.596	0.283
A6	242.806	1.319				A7	242.792	0.537				A5	242.807	0.364				A8	242.791	0.2				A9	242.796	0.283
A6	243.006	1.327				A7	242.992	0.534				A5	243.007	0.367				A8	242.991	0.199				A9	242.996	0.282
A6	243.206	1.323				A7	243.192	0.54				A5	243.207	0.366				A8	243.191	0.197				A9	243.196	0.287
A6	243.406	1.331				A7	243.392	0.535				A5	243.407	0.361				A8	243.391	0.196				A9	243.396	0.285
A6	243.606	1.328				A7	243.592	0.54				A5	243.607	0.362				A8	243.591	0.203				A9	243.596	0.281
A6	243.806	1.327				A7	243.792	0.537				A5	243.807	0.366				A8	243.791	0.199				A9	243.796	0.285
A6	244.006	1.325				A7	243.992	0.54				A5	244.007	0.36				A8	243.991	0.197				A9	243.996	0.286
A6	244.206	1.328				A7	244.192	0.541				A5	244.207	0.368				A8	244.191	0.196				A9	244.196	0.284
A6	244.406	1.332				A7	244.392	0.542				A5	244.407	0.363				A8	244.391	0.197				A9	244.396	0.287
A6	244.606	1.328				A7	244.592	0.537				A5	244.607	0.366				A8	244.591	0.198				A9	244.596	0.285
A6	244.806	1.33				A7	244.792	0.54				A5	244.807	0.369				A8	244.791	0.199				A9	244.796	0.282
A6	245.006	1.33				A7	244.992	0.543				A5	245.007	0.371				A8	244.991	0.196				A9	244.996	0.283
A6	245.206	1.332				A7	245.192	0.541				A5	245.207	0.37				A8	245.191	0.196				A9	245.196	0.285
A6	245.406	1.33				A7	245.392	0.544				A5	245.407	0.365				A8	245.391	0.197				A9	245.396	0.283
A6	245.606	1.337				A7	245.592	0.541				A5	245.607	0.364				A8	245.591	0.199				A9	245.596	0.286
A6	245.806	1.334				A7	245.792	0.544				A5	245.807	0.369				A8	245.791	0.196				A9	245.796	0.285
A6	246.006	1.333				A7	245.992	0.54				A5	246.007	0.368				A8	245.991	0.203				A9	245.996	0.285
A6	246.206	1.333				A7	246.192	0.544				A5	246.207	0.369				A8	246.191	0.2				A9	246.196	0.288
A6	246.406	1.335				A7	246.392	0.541				A5	246.407	0.368				A8	246.391	0.2				A9	246.396	0.286
A6	246.606	1.338				A7	246.592	0.543				A5	246.607	0.369				A8	246.591	0.198				A9	246.596	0.29
A6	246.806	1.334				A7	246.792	0.547				A5	246.807	0.367				A8	246.791	0.198				A9	246.796	0.291
A6	247.006	1.338				A7	246.992	0.546				A5	247.007	0.371				A8	246.991	0.199				A9	246.996	0.291
A6	247.206	1.34				A7	247.192	0.546				A5	247.207	0.369				A8	247.191	0.198				A9	247.196	0.292
A6	247.406	1.341				A7	247.392	0.54				A5	247.407	0.367				A8	247.391	0.198				A9	247.396	0.285
A6	247.606	1.335				A7	247.592	0.544				A5	247.607	0.37				A8	247.591	0.201				A9	247.596	0.29
A6	247.806	1.344				A7	247.792	0.545				A5	247.807	0.37				A8	247.791	0.199				A9	247.796	0.288
A6	248.006	1.341				A7	247.992	0.54				A5	248.007	0.375				A8	247.991	0.202				A9	247.996	0.286
A6	248.206	1.343				A7	248.192	0.542				A5	248.207	0.375				A8	248.191	0.198				A9	248.196	0.29
A6	248.406	1.341				A7	248.392	0.544				A5	248.407	0.368				A8	248.391	0.201				A9	248.396	0.29
A6	248.606	1.343				A7	248.592	0.545				A5	248.607	0.371				A8	248.591	0.2				A9	248.596	0.292
A6	248.806	1.342				A7	248.792	0.549				A5	248.807	0.37				A8	248.791	0.202				A9	248.796	0.293
A6	249.006	1.346				A7	248.992	0.552				A5	249.007	0.37				A8	248.991	0.196				A9	248.996	0.291
A6	249.206	1.343				A7	249.192	0.544				A5	249.207	0.37				A8	249.191	0.203				A9	249.196	0.288
A6	249.406	1.349				A7	249.392	0.544				A5	249.407	0.371				A8	249.391	0.198				A9	249.396	0.29
A6	249.606	1.347				A7	249.592	0.547				A5	249.607	0.37				A8	249.591	0.203				A9	249.596	0.291
A6	249.806	1.352				A7	249.792	0.55				A5	249.807	0.375				A8	249.791	0.2				A9	249.796	0.29
A6	250.006	1.347				A7	249.992	0.548				A5	250.007	0.374				A8	249.991	0.202				A9	249.996	0.291
A6	250.206	1.349				A7	250.192	0.55				A5	250.207	0.37				A8	250.191	0.201				A9	250.196	0.287
A6	250.406	1.354				A7	250.392	0.549				A5	250.407	0.37				A8	250.391	0.197				A9	250.396	0.291
A6	250.606	1.35				A7	250.592	0.549				A5	250.607	0.373				A8	250.591	0.204				A9	250.596	0.29
A6	250.806	1.349				A7	250.792	0.549				A5	250.807	0.372				A8	250.791	0.203				A9	250.796	0.294
A6	251.006	1.354				A7	250.992	0.549				A5	251.007	0.372				A8	250.991	0.205				A9	250.996	0.29
A6	251.206	1.353				A7	251.192	0.546				A5	251.207	0.374				A8	251.191	0.206				A9	251.196	0.287
A6	251.406	1.352				A7	251.392	0.548				A5	251.407	0.372				A8	251.391	0.199				A9	251.396	0.289
A6	251.606	1.355				A7	251.592	0.553				A5	251.607	0.374				A8	251.591	0.199				A9	251.596	0.293
A6	251.806	1.353				A7	251.792	0.549				A5	251.807	0.373				A8	251.791	0.197				A9	251.796	0.292
A6	252.006	1.36				A7	251.992	0.555				A5	252.007	0.372				A8	251.991	0.205				A9	251.996	0.294
A6	252.206	1.355				A7	252.192	0.553				A5	252.207	0.375				A8	252.191	0.199				A9	252.196	0.296
A6	252.406	1.363				A7	252.392	0.55				A5	252.407	0.375				A8	252.391	0.203				A9	252.396	0.293
A6	252.606	1.352				A7	252.592	0.549				A5	252.607	0.372				A8	252.591	0.202				A9	252.596	0.297
A6	252.806	1.362				A7	252.792	0.551				A5	252.807	0.377				A8	252.791	0.202				A9	252.796	0.297
A6	253.006	1.359				A7	252.992	0.554				A5	253.007	0.379				A8	252.991	0.202				A9	252.996	0.296
A6	253.206	1.358				A7	253.192	0.549				A5	253.207	0.378				A8	253.191	0.203				A9	253.196	0.294
A6	253.406	1.361				A7	253.392	0.553				A5	253.407	0.377				A8	253.391	0.2				A9	253.396	0.297
A6	253.606	1.36				A7	253.592	0.553				A5	253.607	0.375				A8	253.591	0.208				A9	253.596	0.295
A6	253.806	1.362				A7	253.792	0.553				A5	253.807	0.376				A8	253.791	0.203				A9	253.796	0.296
A6	254.006	1.36				A7	253.992	0.552				A5	254.007	0.376				A8	253.991	0.205				A9	253.996	0.293
A6	254.206	1.362				A7	254.192	0.555				A5	254.207	0.379				A8	254.191	0.205				A9	254.196	0.296
A6	254.406	1.367				A7	254.392	0.551				A5	254.407	0.378				A8	254.391	0.206				A9	254.396	0.292
A6	254.606	1.363				A7	254.592	0.555				A5	254.607	0.377				A8	254.591	0.207				A9	254.596	0.296
A6	254.806	1.366				A7	254.792	0.56				A5	254.807	0.38				A8	254.791	0.204				A9	254.796	0.296
A6	255.006	1.363				A7	254.992	0.555				A5	255.007	0.376				A8	254.991	0.206				A9	254.996	0.293
A6	255.206	1.362				A7	255.192	0.557				A5	255.207	0.379				A8	255.191	0.201				A9	255.196	0.3
A6	255.406	1.366				A7	255.392	0.56				A5	255.407	0.376				A8	255.391	0.201				A9	255.396	0.296
A6	255.606	1.368				A7	255.592	0.556				A5	255.607	0.378				A8	255.591	0.204				A9	255.596	0.301
A6	255.806	1.368				A7	255.792	0.556				A5	255.807	0.382				A8	255.791	0.203				A9	255.796	0.299
A6	256.006	1.364				A7	255.992	0.556				A5	256.007	0.379				A8	255.991	0.205				A9	255.996	0.296
A6	256.206	1.37				A7	256.192	0.555				A5	256.207	0.375				A8	256.191	0.202				A9	256.196	0.294
A6	256.406	1.376				A7	256.392	0.56				A5	256.407	0.38				A8	256.391	0.206				A9	256.396	0.3
A6	256.606	1.368				A7	256.592	0.56				A5	256.607	0.38				A8	256.591	0.204				A9	256.596	0.295
A6	256.806	1.369				A7	256.792	0.557				A5	256.807	0.377				A8	256.791	0.206				A9	256.796	0.294
A6	257.006	1.37				A7	256.992	0.559				A5	257.007	0.379				A8	256.991	0.206				A9	256.996	0.295
A6	257.206	1.375				A7	257.192	0.557				A5	257.207	0.38				A8	257.191	0.204				A9	257.196	0.301
A6	257.406	1.376				A7	257.392	0.561				A5	257.407	0.376				A8	257.391	0.206				A9	257.396	0.3
A6	257.606	1.377				A7	257.592	0.565				A5	257.607	0.379				A8	257.591	0.205				A9	257.596	0.298
A6	257.806	1.378				A7	257.792	0.563				A5	257.807	0.378				A8	257.791	0.205				A9	257.796	0.298
A6	258.006	1.373				A7	257.992	0.565				A5	258.007	0.372				A8	257.991	0.206				A9	257.996	0.298
A6	258.206	1.375				A7	258.192	0.56				A5	258.207	0.384				A8	258.191	0.205				A9	258.196	0.298
A6	258.406	1.373				A7	258.392	0.562				A5	258.407	0.379				A8	258.391	0.204				A9	258.396	0.304
A6	258.606	1.379				A7	258.592	0.558				A5	258.607	0.38				A8	258.591	0.206				A9	258.596	0.299
A6	258.806	1.379				A7	258.792	0.565				A5	258.807	0.38				A8	258.791	0.204				A9	258.796	0.297
A6	259.006	1.378				A7	258.992	0.564				A5	259.007	0.372				A8	258.991	0.202				A9	258.996	0.296
A6	259.206	1.376				A7	259.192	0.564				A5	259.207	0.38				A8	259.191	0.206				A9	259.196	0.301
A6	259.406	1.382				A7	259.392	0.561				A5	259.407	0.381				A8	259.391	0.205				A9	259.396	0.299
A6	259.606	1.379				A7	259.592	0.559				A5	259.607	0.383				A8	259.591	0.203				A9	259.596	0.298
A6	259.806	1.381				A7	259.792	0.563				A5	259.807	0.382				A8	259.791	0.212				A9	259.796	0.298
A6	260.006	1.381				A7	259.992	0.563				A5	260.007	0.38				A8	259.991	0.207				A9	259.996	0.298
A6	260.206	1.38				A7	260.192	0.564				A5	260.207	0.379				A8	260.191	0.208				A9	260.196	0.296
A6	260.406	1.381				A7	260.392	0.563				A5	260.407	0.381				A8	260.391	0.208				A9	260.396	0.301
A6	260.606	1.385				A7	260.592	0.564				A5	260.607	0.383				A8	260.591	0.203				A9	260.596	0.304
A6	260.806	1.381				A7	260.792	0.562				A5	260.807	0.385				A8	260.791	0.203				A9	260.796	0.299
A6	261.006	1.383				A7	260.992	0.564				A5	261.007	0.382				A8	260.991	0.208				A9	260.996	0.299
A6	261.206	1.387				A7	261.192	0.566				A5	261.207	0.381				A8	261.191	0.205				A9	261.196	0.299
A6	261.406	1.382				A7	261.392	0.564				A5	261.407	0.382				A8	261.391	0.21				A9	261.396	0.298
A6	261.606	1.385				A7	261.592	0.567				A5	261.607	0.39				A8	261.591	0.206				A9	261.596	0.299
A6	261.806	1.386				A7	261.792	0.567				A5	261.807	0.386				A8	261.791	0.207				A9	261.796	0.305
A6	262.006	1.389				A7	261.992	0.57				A5	262.007	0.385				A8	261.991	0.204				A9	261.996	0.305
A6	262.206	1.388				A7	262.192	0.568				A5	262.207	0.385				A8	262.191	0.208				A9	262.196	0.305
A6	262.406	1.386				A7	262.392	0.561				A5	262.407	0.383				A8	262.391	0.206				A9	262.396	0.297
A6	262.606	1.392				A7	262.592	0.565				A5	262.607	0.386				A8	262.591	0.206				A9	262.596	0.301
A6	262.806	1.393				A7	262.792	0.567				A5	262.807	0.384				A8	262.791	0.203				A9	262.796	0.299
A6	263.006	1.387				A7	262.992	0.569				A5	263.007	0.383				A8	262.991	0.208				A9	262.996	0.302
A6	263.206	1.387				A7	263.192	0.571				A5	263.207	0.387				A8	263.191	0.211				A9	263.196	0.303
A6	263.406	1.392				A7	263.392	0.568				A5	263.407	0.383				A8	263.391	0.206				A9	263.396	0.306
A6	263.606	1.392				A7	263.592	0.568				A5	263.607	0.387				A8	263.591	0.208				A9	263.596	0.302
A6	263.806	1.391				A7	263.792	0.568				A5	263.807	0.384				A8	263.791	0.201				A9	263.796	0.302
A6	264.006	1.39				A7	263.992	0.57				A5	264.007	0.384				A8	263.991	0.207				A9	263.996	0.306
A6	264.206	1.399				A7	264.192	0.569				A5	264.207	0.388				A8	264.191	0.206				A9	264.196	0.303
A6	264.406	1.395				A7	264.392	0.57				A5	264.407	0.384				A8	264.391	0.205				A9	264.396	0.302
A6	264.606	1.399				A7	264.592	0.573				A5	264.607	0.384				A8	264.591	0.203				A9	264.596	0.303
A6	264.806	1.396				A7	264.792	0.569				A5	264.807	0.382				A8	264.791	0.21				A9	264.796	0.305
A6	265.006	1.393				A7	264.992	0.572				A5	265.007	0.385				A8	264.991	0.21				A9	264.996	0.305
A6	265.206	1.395				A7	265.192	0.57				A5	265.207	0.387				A8	265.191	0.205				A9	265.196	0.3
A6	265.406	1.397				A7	265.392	0.572				A5	265.407	0.386				A8	265.391	0.206				A9	265.396	0.307
A6	265.606	1.399				A7	265.592	0.573				A5	265.607	0.387				A8	265.591	0.207				A9	265.596	0.302
A6	265.806	1.398				A7	265.792	0.575				A5	265.807	0.389				A8	265.791	0.206				A9	265.796	0.307
A6	266.006	1.398				A7	265.992	0.57				A5	266.007	0.387				A8	265.991	0.21				A9	265.996	0.302
A6	266.206	1.397				A7	266.192	0.574				A5	266.207	0.39				A8	266.191	0.207				A9	266.196	0.305
A6	266.406	1.401				A7	266.392	0.574				A5	266.407	0.39				A8	266.391	0.207				A9	266.396	0.31
A6	266.606	1.404				A7	266.592	0.572				A5	266.607	0.388				A8	266.591	0.209				A9	266.596	0.306
A6	266.806	1.409				A7	266.792	0.574				A5	266.807	0.389				A8	266.791	0.213				A9	266.796	0.308
A6	267.006	1.396				A7	266.992	0.574				A5	267.007	0.392				A8	266.991	0.208				A9	266.996	0.306
A6	267.206	1.406				A7	267.192	0.577				A5	267.207	0.388				A8	267.191	0.212				A9	267.196	0.31
A6	267.406	1.405				A7	267.392	0.575				A5	267.407	0.392				A8	267.391	0.21				A9	267.396	0.306
A6	267.606	1.399				A7	267.592	0.573				A5	267.607	0.392				A8	267.591	0.206				A9	267.596	0.308
A6	267.806	1.403				A7	267.792	0.576				A5	267.807	0.387				A8	267.791	0.21				A9	267.796	0.301
A6	268.006	1.409				A7	267.992	0.578				A5	268.007	0.387				A8	267.991	0.211				A9	267.996	0.307
A6	268.206	1.402				A7	268.192	0.576				A5	268.207	0.389				A8	268.191	0.211				A9	268.196	0.304
A6	268.406	1.408				A7	268.392	0.575				A5	268.407	0.388				A8	268.391	0.21				A9	268.396	0.303
A6	268.606	1.405				A7	268.592	0.577				A5	268.607	0.388				A8	268.591	0.209				A9	268.596	0.308
A6	268.806	1.407				A7	268.792	0.574				A5	268.807	0.395				A8	268.791	0.207				A9	268.796	0.309
A6	269.006	1.409				A7	268.992	0.575				A5	269.007	0.387				A8	268.991	0.208				A9	268.996	0.306
A6	269.206	1.416				A7	269.192	0.576				A5	269.207	0.389				A8	269.191	0.21				A9	269.196	0.306
A6	269.406	1.411				A7	269.392	0.581				A5	269.407	0.389				A8	269.391	0.207				A9	269.396	0.309
A6	269.606	1.413				A7	269.592	0.577				A5	269.607	0.385				A8	269.591	0.212				A9	269.596	0.306
A6	269.806	1.409				A7	269.792	0.58				A5	269.807	0.39				A8	269.791	0.208				A9	269.796	0.306
A6	270.006	1.414				A7	269.992	0.578				A5	270.007	0.39				A8	269.991	0.21				A9	269.996	0.309
A6	270.206	1.411				A7	270.192	0.577				A5	270.207	0.392				A8	270.191	0.211				A9	270.196	0.31
A6	270.406	1.407				A7	270.392	0.58				A5	270.407	0.392				A8	270.391	0.211				A9	270.396	0.313
A6	270.606	1.415				A7	270.592	0.579				A5	270.607	0.388				A8	270.591	0.212				A9	270.596	0.309
A6	270.806	1.412				A7	270.792	0.574				A5	270.807	0.392				A8	270.791	0.208				A9	270.796	0.306
A6	271.006	1.412				A7	270.992	0.578				A5	271.007	0.389				A8	270.991	0.21				A9	270.996	0.31
A6	271.206	1.415				A7	271.192	0.581				A5	271.207	0.39				A8	271.191	0.21				A9	271.196	0.307
A6	271.406	1.416				A7	271.392	0.578				A5	271.407	0.391				A8	271.391	0.209				A9	271.396	0.308
A6	271.606	1.416				A7	271.592	0.577				A5	271.607	0.388				A8	271.591	0.213				A9	271.596	0.309
A6	271.806	1.418				A7	271.792	0.583				A5	271.807	0.392				A8	271.791	0.21				A9	271.796	0.304
A6	272.006	1.415				A7	271.992	0.581				A5	272.007	0.393				A8	271.991	0.211				A9	271.996	0.31
A6	272.206	1.414				A7	272.192	0.582				A5	272.207	0.393				A8	272.191	0.208				A9	272.196	0.316
A6	272.406	1.418				A7	272.392	0.581				A5	272.407	0.393				A8	272.391	0.213				A9	272.396	0.308
A6	272.606	1.416				A7	272.592	0.579				A5	272.607	0.394				A8	272.591	0.209				A9	272.596	0.311
A6	272.806	1.418				A7	272.792	0.579				A5	272.807	0.393				A8	272.791	0.212				A9	272.796	0.311
A6	273.006	1.423				A7	272.992	0.584				A5	273.007	0.393				A8	272.991	0.205				A9	272.996	0.307
A6	273.206	1.424				A7	273.192	0.586				A5	273.207	0.396				A8	273.191	0.209				A9	273.196	0.313
A6	273.406	1.424				A7	273.392	0.582				A5	273.407	0.395				A8	273.391	0.215				A9	273.396	0.31
A6	273.606	1.421				A7	273.592	0.581				A5	273.607	0.392				A8	273.591	0.208				A9	273.596	0.311
A6	273.806	1.424				A7	273.792	0.582				A5	273.807	0.393				A8	273.791	0.21				A9	273.796	0.311
A6	274.006	1.42				A7	273.992	0.584				A5	274.007	0.392				A8	273.991	0.215				A9	273.996	0.315
A6	274.206	1.426				A7	274.192	0.583				A5	274.207	0.396				A8	274.191	0.215				A9	274.196	0.31
A6	274.406	1.42				A7	274.392	0.584				A5	274.407	0.397				A8	274.391	0.212				A9	274.396	0.316
A6	274.606	1.421				A7	274.592	0.585				A5	274.607	0.389				A8	274.591	0.213				A9	274.596	0.313
A6	274.806	1.428				A7	274.792	0.589				A5	274.807	0.393				A8	274.791	0.206				A9	274.796	0.311
A6	275.006	1.421				A7	274.992	0.589				A5	275.007	0.398				A8	274.991	0.209				A9	274.996	0.312
A6	275.206	1.426				A7	275.192	0.582				A5	275.207	0.392				A8	275.191	0.211				A9	275.196	0.307
A6	275.406	1.424				A7	275.392	0.583				A5	275.407	0.395				A8	275.391	0.213				A9	275.396	0.316
A6	275.606	1.427				A7	275.592	0.587				A5	275.607	0.396				A8	275.591	0.211				A9	275.596	0.31
A6	275.806	1.428				A7	275.792	0.582				A5	275.807	0.391				A8	275.791	0.213				A9	275.796	0.315
A6	276.006	1.431				A7	275.992	0.584				A5	276.007	0.395				A8	275.991	0.214				A9	275.996	0.312
A6	276.206	1.426				A7	276.192	0.586				A5	276.207	0.399				A8	276.191	0.214				A9	276.196	0.316
A6	276.406	1.429				A7	276.392	0.588				A5	276.407	0.402				A8	276.391	0.206				A9	276.396	0.311
A6	276.606	1.433				A7	276.592	0.585				A5	276.607	0.393				A8	276.591	0.213				A9	276.596	0.317
A6	276.806	1.429				A7	276.792	0.588				A5	276.807	0.398				A8	276.791	0.215				A9	276.796	0.314
A6	277.006	1.433				A7	276.992	0.587				A5	277.007	0.396				A8	276.991	0.208				A9	276.996	0.312
A6	277.206	1.431				A7	277.192	0.588				A5	277.207	0.4				A8	277.191	0.214				A9	277.196	0.315
A6	277.406	1.428				A7	277.392	0.584				A5	277.407	0.4				A8	277.391	0.215				A9	277.396	0.315
A6	277.606	1.432				A7	277.592	0.583				A5	277.607	0.396				A8	277.591	0.213				A9	277.596	0.314
A6	277.806	1.434				A7	277.792	0.583				A5	277.807	0.4				A8	277.791	0.216				A9	277.796	0.316
A6	278.006	1.433				A7	277.992	0.588				A5	278.007	0.399				A8	277.991	0.21				A9	277.996	0.314
A6	278.206	1.435				A7	278.192	0.595				A5	278.207	0.395				A8	278.191	0.211				A9	278.196	0.317
A6	278.406	1.432				A7	278.392	0.594				A5	278.407	0.399				A8	278.391	0.213				A9	278.396	0.313
A6	278.606	1.434				A7	278.592	0.587				A5	278.607	0.398				A8	278.591	0.216				A9	278.596	0.316
A6	278.806	1.438				A7	278.792	0.592				A5	278.807	0.4				A8	278.791	0.212				A9	278.796	0.316
A6	279.006	1.435				A7	278.992	0.593				A5	279.007	0.402				A8	278.991	0.212				A9	278.996	0.318
A6	279.206	1.439				A7	279.192	0.594				A5	279.207	0.396				A8	279.191	0.214				A9	279.196	0.319
A6	279.406	1.44				A7	279.392	0.591				A5	279.407	0.405				A8	279.391	0.217				A9	279.396	0.313
A6	279.606	1.435				A7	279.592	0.593				A5	279.607	0.403				A8	279.591	0.212				A9	279.596	0.315
A6	279.806	1.44				A7	279.792	0.59				A5	279.807	0.405				A8	279.791	0.214				A9	279.796	0.32
A6	280.006	1.44				A7	279.992	0.591				A5	280.007	0.4				A8	279.991	0.215				A9	279.996	0.315
A6	280.206	1.438				A7	280.192	0.595				A5	280.207	0.402				A8	280.191	0.218				A9	280.196	0.315
A6	280.406	1.441				A7	280.392	0.593				A5	280.407	0.399				A8	280.391	0.218				A9	280.396	0.314
A6	280.606	1.436				A7	280.592	0.595				A5	280.607	0.399				A8	280.591	0.213				A9	280.596	0.32
A6	280.806	1.443				A7	280.792	0.59				A5	280.807	0.398				A8	280.791	0.206				A9	280.796	0.318
A6	281.006	1.443				A7	280.992	0.591				A5	281.007	0.399				A8	280.991	0.219				A9	280.996	0.318
A6	281.206	1.442				A7	281.192	0.591				A5	281.207	0.4				A8	281.191	0.214				A9	281.196	0.317
A6	281.406	1.439				A7	281.392	0.592				A5	281.407	0.404				A8	281.391	0.214				A9	281.396	0.318
A6	281.606	1.438				A7	281.592	0.593				A5	281.607	0.401				A8	281.591	0.213				A9	281.596	0.317
A6	281.806	1.443				A7	281.792	0.593				A5	281.807	0.402				A8	281.791	0.214				A9	281.796	0.316
A6	282.006	1.442				A7	281.992	0.59				A5	282.007	0.401				A8	281.991	0.211				A9	281.996	0.316
A6	282.206	1.444				A7	282.192	0.59				A5	282.207	0.402				A8	282.191	0.215				A9	282.196	0.32
A6	282.406	1.446				A7	282.392	0.594				A5	282.407	0.402				A8	282.391	0.215				A9	282.396	0.318
A6	282.606	1.445				A7	282.592	0.595				A5	282.607	0.403				A8	282.591	0.215				A9	282.596	0.319
A6	282.806	1.445				A7	282.792	0.596				A5	282.807	0.401				A8	282.791	0.216				A9	282.796	0.317
A6	283.006	1.443				A7	282.992	0.597				A5	283.007	0.402				A8	282.991	0.215				A9	282.996	0.321
A6	283.206	1.45				A7	283.192	0.591				A5	283.207	0.401				A8	283.191	0.215				A9	283.196	0.321
A6	283.406	1.446				A7	283.392	0.596				A5	283.407	0.404				A8	283.391	0.215				A9	283.396	0.317
A6	283.606	1.45				A7	283.592	0.596				A5	283.607	0.403				A8	283.591	0.215				A9	283.596	0.318
A6	283.806	1.447				A7	283.792	0.598				A5	283.807	0.406				A8	283.791	0.217				A9	283.796	0.321
A6	284.006	1.446				A7	283.992	0.598				A5	284.007	0.404				A8	283.991	0.216				A9	283.996	0.323
A6	284.206	1.45				A7	284.192	0.596				A5	284.207	0.404				A8	284.191	0.215				A9	284.196	0.32
A6	284.406	1.451				A7	284.392	0.594				A5	284.407	0.409				A8	284.391	0.216				A9	284.396	0.319
A6	284.606	1.449				A7	284.592	0.594				A5	284.607	0.41				A8	284.591	0.218				A9	284.596	0.32
A6	284.806	1.452				A7	284.792	0.595				A5	284.807	0.405				A8	284.791	0.216				A9	284.796	0.323
A6	285.006	1.452				A7	284.992	0.598				A5	285.007	0.399				A8	284.991	0.213				A9	284.996	0.318
A6	285.206	1.452				A7	285.192	0.596				A5	285.207	0.405				A8	285.191	0.218				A9	285.196	0.32
A6	285.406	1.454				A7	285.392	0.591				A5	285.407	0.404				A8	285.391	0.214				A9	285.396	0.32
A6	285.606	1.452				A7	285.592	0.598				A5	285.607	0.405				A8	285.591	0.213				A9	285.596	0.322
A6	285.806	1.454				A7	285.792	0.595				A5	285.807	0.403				A8	285.791	0.217				A9	285.796	0.319
A6	286.006	1.455				A7	285.992	0.599				A5	286.007	0.406				A8	285.991	0.22				A9	285.996	0.323
A6	286.206	1.459				A7	286.192	0.591				A5	286.207	0.403				A8	286.191	0.216				A9	286.196	0.323
A6	286.406	1.454				A7	286.392	0.6				A5	286.407	0.405				A8	286.391	0.213				A9	286.396	0.324
A6	286.606	1.454				A7	286.592	0.598				A5	286.607	0.409				A8	286.591	0.212				A9	286.596	0.319
A6	286.806	1.458				A7	286.792	0.598				A5	286.807	0.409				A8	286.791	0.216				A9	286.796	0.321
A6	287.006	1.455				A7	286.992	0.598				A5	287.007	0.406				A8	286.991	0.218				A9	286.996	0.321
A6	287.206	1.452				A7	287.192	0.601				A5	287.207	0.407				A8	287.191	0.217				A9	287.196	0.321
A6	287.406	1.46				A7	287.392	0.597				A5	287.407	0.405				A8	287.391	0.219				A9	287.396	0.319
A6	287.606	1.461				A7	287.592	0.599				A5	287.607	0.412				A8	287.591	0.215				A9	287.596	0.319
A6	287.806	1.459				A7	287.792	0.599				A5	287.807	0.407				A8	287.791	0.219				A9	287.796	0.322
A6	288.006	1.462				A7	287.992	0.6				A5	288.007	0.408				A8	287.991	0.219				A9	287.996	0.324
A6	288.206	1.461				A7	288.192	0.605				A5	288.207	0.408				A8	288.191	0.215				A9	288.196	0.326
A6	288.406	1.459				A7	288.392	0.602				A5	288.407	0.406				A8	288.391	0.217				A9	288.396	0.326
A6	288.606	1.463				A7	288.592	0.6				A5	288.607	0.411				A8	288.591	0.218				A9	288.596	0.322
A6	288.806	1.463				A7	288.792	0.601				A5	288.807	0.409				A8	288.791	0.213				A9	288.796	0.326
A6	289.006	1.457				A7	288.992	0.603				A5	289.007	0.413				A8	288.991	0.215				A9	288.996	0.323
A6	289.206	1.465				A7	289.192	0.602				A5	289.207	0.408				A8	289.191	0.218				A9	289.196	0.324
A6	289.406	1.465				A7	289.392	0.599				A5	289.407	0.409				A8	289.391	0.22				A9	289.396	0.325
A6	289.606	1.467				A7	289.592	0.605				A5	289.607	0.407				A8	289.591	0.219				A9	289.596	0.325
A6	289.806	1.464				A7	289.792	0.604				A5	289.807	0.411				A8	289.791	0.216				A9	289.796	0.325
A6	290.006	1.467				A7	289.992	0.599				A5	290.007	0.41				A8	289.991	0.218				A9	289.996	0.326
A6	290.206	1.466				A7	290.192	0.606				A5	290.207	0.411				A8	290.191	0.219				A9	290.196	0.318
A6	290.406	1.461				A7	290.392	0.607				A5	290.407	0.407				A8	290.391	0.218				A9	290.396	0.323
A6	290.606	1.468				A7	290.592	0.605				A5	290.607	0.412				A8	290.591	0.221				A9	290.596	0.328
A6	290.806	1.466				A7	290.792	0.601				A5	290.807	0.414				A8	290.791	0.213				A9	290.796	0.327
A6	291.006	1.471				A7	290.992	0.602				A5	291.007	0.406				A8	290.991	0.218				A9	290.996	0.322
A6	291.206	1.47				A7	291.192	0.602				A5	291.207	0.408				A8	291.191	0.217				A9	291.196	0.326
A6	291.406	1.471				A7	291.392	0.603				A5	291.407	0.407				A8	291.391	0.215				A9	291.396	0.327
A6	291.606	1.466				A7	291.592	0.605				A5	291.607	0.413				A8	291.591	0.213				A9	291.596	0.325
A6	291.806	1.466				A7	291.792	0.608				A5	291.807	0.408				A8	291.791	0.221				A9	291.796	0.326
A6	292.006	1.471				A7	291.992	0.603				A5	292.007	0.408				A8	291.991	0.215				A9	291.996	0.324
A6	292.206	1.469				A7	292.192	0.604				A5	292.207	0.411				A8	292.191	0.221				A9	292.196	0.327
A6	292.406	1.465				A7	292.392	0.606				A5	292.407	0.411				A8	292.391	0.219				A9	292.396	0.324
A6	292.606	1.473				A7	292.592	0.604				A5	292.607	0.408				A8	292.591	0.218				A9	292.596	0.332
A6	292.806	1.473				A7	292.792	0.607				A5	292.807	0.413				A8	292.791	0.219				A9	292.796	0.328
A6	293.006	1.474				A7	292.992	0.605				A5	293.007	0.409				A8	292.991	0.219				A9	292.996	0.328
A6	293.206	1.471				A7	293.192	0.604				A5	293.207	0.409				A8	293.191	0.217				A9	293.196	0.328
A6	293.406	1.478				A7	293.392	0.609				A5	293.407	0.413				A8	293.391	0.217				A9	293.396	0.327
A6	293.606	1.474				A7	293.592	0.607				A5	293.607	0.415				A8	293.591	0.216				A9	293.596	0.326
A6	293.806	1.475				A7	293.792	0.606				A5	293.807	0.413				A8	293.791	0.216				A9	293.796	0.324
A6	294.006	1.474				A7	293.992	0.612				A5	294.007	0.414				A8	293.991	0.217				A9	293.996	0.327
A6	294.206	1.478				A7	294.192	0.612				A5	294.207	0.415				A8	294.191	0.218				A9	294.196	0.328
A6	294.406	1.476				A7	294.392	0.605				A5	294.407	0.413				A8	294.391	0.219				A9	294.396	0.325
A6	294.606	1.473				A7	294.592	0.606				A5	294.607	0.413				A8	294.591	0.221				A9	294.596	0.327
A6	294.806	1.476				A7	294.792	0.609				A5	294.807	0.413				A8	294.791	0.22				A9	294.796	0.327
A6	295.006	1.48				A7	294.992	0.61				A5	295.007	0.416				A8	294.991	0.22				A9	294.996	0.33
A6	295.206	1.483				A7	295.192	0.608				A5	295.207	0.413				A8	295.191	0.214				A9	295.196	0.328
A6	295.406	1.478				A7	295.392	0.61				A5	295.407	0.41				A8	295.391	0.219				A9	295.396	0.329
A6	295.606	1.477				A7	295.592	0.614				A5	295.607	0.41				A8	295.591	0.221				A9	295.596	0.327
A6	295.806	1.482				A7	295.792	0.611				A5	295.807	0.41				A8	295.791	0.22				A9	295.796	0.33
A6	296.006	1.48				A7	295.992	0.609				A5	296.007	0.411				A8	295.991	0.218				A9	295.996	0.329
A6	296.206	1.479				A7	296.192	0.612				A5	296.207	0.413				A8	296.191	0.219				A9	296.196	0.332
A6	296.406	1.477				A7	296.392	0.607				A5	296.407	0.416				A8	296.391	0.221				A9	296.396	0.327
A6	296.606	1.485				A7	296.592	0.609				A5	296.607	0.412				A8	296.591	0.219				A9	296.596	0.331
A6	296.806	1.483				A7	296.792	0.609				A5	296.807	0.416				A8	296.791	0.217				A9	296.796	0.328
A6	297.006	1.484				A7	296.992	0.611				A5	297.007	0.413				A8	296.991	0.223				A9	296.996	0.329
A6	297.206	1.481				A7	297.192	0.611				A5	297.207	0.416				A8	297.191	0.218				A9	297.196	0.328
A6	297.406	1.483				A7	297.392	0.615				A5	297.407	0.414				A8	297.391	0.225				A9	297.396	0.329
A6	297.606	1.478				A7	297.592	0.612				A5	297.607	0.413				A8	297.591	0.22				A9	297.596	0.327
A6	297.806	1.482				A7	297.792	0.614				A5	297.807	0.414				A8	297.791	0.221				A9	297.796	0.328
A6	298.006	1.49				A7	297.992	0.609				A5	298.007	0.418				A8	297.991	0.218				A9	297.996	0.327
A6	298.206	1.483				A7	298.192	0.615				A5	298.207	0.415				A8	298.191	0.222				A9	298.196	0.328
A6	298.406	1.486				A7	298.392	0.615				A5	298.407	0.418				A8	298.391	0.219				A9	298.396	0.327
A6	298.606	1.487				A7	298.592	0.615				A5	298.607	0.414				A8	298.591	0.222				A9	298.596	0.329
A6	298.806	1.488				A7	298.792	0.618				A5	298.807	0.417				A8	298.791	0.221				A9	298.796	0.331
A6	299.006	1.484				A7	298.992	0.614				A5	299.007	0.412				A8	298.991	0.223				A9	298.996	0.334
A6	299.206	1.486				A7	299.192	0.612				A5	299.207	0.415				A8	299.191	0.223				A9	299.196	0.328
A6	299.406	1.483				A7	299.392	0.611				A5	299.407	0.412				A8	299.391	0.223				A9	299.396	0.328
A6	299.606	1.483				A7	299.592	0.612				A5	299.607	0.422				A8	299.591	0.221				A9	299.596	0.332
A6	299.806	1.493				A7	299.792	0.612				A5	299.807	0.42				A8	299.791	0.221				A9	299.796	0.33
A6	300.006	1.495				A7	299.992	0.619				A5	300.007	0.417				A8	299.991	0.223				A9	299.996	0.334
A6	300.206	1.491				A7	300.192	0.614				A5	300.207	0.42				A8	300.191	0.222				A9	300.196	0.329
A6	300.406	1.492				A7	300.392	0.617				A5	300.407	0.415				A8	300.391	0.219				A9	300.396	0.335
A6	300.606	1.491				A7	300.592	0.615				A5	300.607	0.42				A8	300.591	0.217				A9	300.596	0.33
A6	300.806	1.489				A7	300.792	0.62				A5	300.807	0.414				A8	300.791	0.225				A9	300.796	0.329
A6	301.006	1.49				A7	300.992	0.618				A5	301.007	0.416				A8	300.991	0.226				A9	300.996	0.334
A6	301.206	1.493				A7	301.192	0.616				A5	301.207	0.423				A8	301.191	0.218				A9	301.196	0.333
A6	301.406	1.495				A7	301.392	0.611				A5	301.407	0.42				A8	301.391	0.225				A9	301.396	0.333
A6	301.606	1.496				A7	301.592	0.614				A5	301.607	0.414				A8	301.591	0.222				A9	301.596	0.331
A6	301.806	1.494				A7	301.792	0.614				A5	301.807	0.419				A8	301.791	0.221				A9	301.796	0.33
A6	302.006	1.497				A7	301.992	0.618				A5	302.007	0.415				A8	301.991	0.225				A9	301.996	0.333
A6	302.206	1.493				A7	302.192	0.618				A5	302.207	0.412				A8	302.191	0.222				A9	302.196	0.331
A6	302.406	1.494				A7	302.392	0.614				A5	302.407	0.42				A8	302.391	0.225				A9	302.396	0.333
A6	302.606	1.494				A7	302.592	0.617				A5	302.607	0.421				A8	302.591	0.222				A9	302.596	0.331
A6	302.806	1.497				A7	302.792	0.619				A5	302.807	0.42				A8	302.791	0.221				A9	302.796	0.329
A6	303.006	1.496				A7	302.992	0.612				A5	303.007	0.42				A8	302.991	0.224				A9	302.996	0.333
A6	303.206	1.495				A7	303.192	0.617				A5	303.207	0.417				A8	303.191	0.225				A9	303.196	0.333
A6	303.406	1.498				A7	303.392	0.619				A5	303.407	0.421				A8	303.391	0.223				A9	303.396	0.331
A6	303.606	1.5				A7	303.592	0.618				A5	303.607	0.42				A8	303.591	0.221				A9	303.596	0.334
A6	303.806	1.498				A7	303.792	0.616				A5	303.807	0.425				A8	303.791	0.225				A9	303.796	0.335
A6	304.006	1.496				A7	303.992	0.618				A5	304.007	0.424				A8	303.991	0.221				A9	303.996	0.33
A6	304.206	1.497				A7	304.192	0.617				A5	304.207	0.424				A8	304.191	0.22				A9	304.196	0.331
A6	304.406	1.503				A7	304.392	0.621				A5	304.407	0.421				A8	304.391	0.225				A9	304.396	0.332
A6	304.606	1.494				A7	304.592	0.622				A5	304.607	0.421				A8	304.591	0.228				A9	304.596	0.334
A6	304.806	1.495				A7	304.792	0.622				A5	304.807	0.415				A8	304.791	0.227				A9	304.796	0.333
A6	305.006	1.502				A7	304.992	0.619				A5	305.007	0.425				A8	304.991	0.225				A9	304.996	0.335
A6	305.206	1.503				A7	305.192	0.624				A5	305.207	0.419				A8	305.191	0.226				A9	305.196	0.335
A6	305.406	1.505				A7	305.392	0.618				A5	305.407	0.418				A8	305.391	0.225				A9	305.396	0.337
A6	305.606	1.502				A7	305.592	0.62				A5	305.607	0.425				A8	305.591	0.225				A9	305.596	0.331
A6	305.806	1.505				A7	305.792	0.62				A5	305.807	0.422				A8	305.791	0.225				A9	305.796	0.334
A6	306.006	1.499				A7	305.992	0.619				A5	306.007	0.417				A8	305.991	0.22				A9	305.996	0.338
A6	306.206	1.505				A7	306.192	0.616				A5	306.207	0.423				A8	306.191	0.222				A9	306.196	0.331
A6	306.406	1.508				A7	306.392	0.622				A5	306.407	0.422				A8	306.391	0.224				A9	306.396	0.332
A6	306.606	1.499				A7	306.592	0.623				A5	306.607	0.418				A8	306.591	0.225				A9	306.596	0.333
A6	306.806	1.503				A7	306.792	0.619				A5	306.807	0.423				A8	306.791	0.228				A9	306.796	0.334
A6	307.006	1.506				A7	306.992	0.623				A5	307.007	0.424				A8	306.991	0.223				A9	306.996	0.335
A6	307.206	1.503				A7	307.192	0.619				A5	307.207	0.419				A8	307.191	0.227				A9	307.196	0.333
A6	307.406	1.505				A7	307.392	0.623				A5	307.407	0.423				A8	307.391	0.224				A9	307.396	0.334
A6	307.606	1.509				A7	307.592	0.623				A5	307.607	0.421				A8	307.591	0.22				A9	307.596	0.338
A6	307.806	1.509				A7	307.792	0.618				A5	307.807	0.421				A8	307.791	0.224				A9	307.796	0.338
A6	308.006	1.506				A7	307.992	0.625				A5	308.007	0.422				A8	307.991	0.227				A9	307.996	0.337
A6	308.206	1.513				A7	308.192	0.622				A5	308.207	0.426				A8	308.191	0.227				A9	308.196	0.335
A6	308.406	1.506				A7	308.392	0.624				A5	308.407	0.421				A8	308.391	0.224				A9	308.396	0.338
A6	308.606	1.507				A7	308.592	0.62				A5	308.607	0.422				A8	308.591	0.222				A9	308.596	0.337
A6	308.806	1.512				A7	308.792	0.62				A5	308.807	0.42				A8	308.791	0.225				A9	308.796	0.337
A6	309.006	1.509				A7	308.992	0.625				A5	309.007	0.426				A8	308.991	0.226				A9	308.996	0.334
A6	309.206	1.506				A7	309.192	0.624				A5	309.207	0.421				A8	309.191	0.222				A9	309.196	0.34
A6	309.406	1.509				A7	309.392	0.624				A5	309.407	0.422				A8	309.391	0.222				A9	309.396	0.336
A6	309.606	1.514				A7	309.592	0.627				A5	309.607	0.426				A8	309.591	0.228				A9	309.596	0.341
A6	309.806	1.512				A7	309.792	0.629				A5	309.807	0.424				A8	309.791	0.226				A9	309.796	0.337
A6	310.006	1.511				A7	309.992	0.624				A5	310.007	0.426				A8	309.991	0.223				A9	309.996	0.338
A6	310.206	1.514				A7	310.192	0.627				A5	310.207	0.422				A8	310.191	0.227				A9	310.196	0.337
A6	310.406	1.515				A7	310.392	0.625				A5	310.407	0.425				A8	310.391	0.225				A9	310.396	0.336
A6	310.606	1.52				A7	310.592	0.625				A5	310.607	0.43				A8	310.591	0.226				A9	310.596	0.334
A6	310.806	1.515				A7	310.792	0.629				A5	310.807	0.424				A8	310.791	0.22				A9	310.796	0.342
A6	311.006	1.513				A7	310.992	0.622				A5	311.007	0.425				A8	310.991	0.224				A9	310.996	0.338
A6	311.206	1.514				A7	311.192	0.628				A5	311.207	0.425				A8	311.191	0.224				A9	311.196	0.341
A6	311.406	1.515				A7	311.392	0.627				A5	311.407	0.423				A8	311.391	0.22				A9	311.396	0.339
A6	311.606	1.519				A7	311.592	0.623				A5	311.607	0.424				A8	311.591	0.224				A9	311.596	0.337
A6	311.806	1.517				A7	311.792	0.63				A5	311.807	0.427				A8	311.791	0.228				A9	311.796	0.333
A6	312.006	1.517				A7	311.992	0.623				A5	312.007	0.426				A8	311.991	0.225				A9	311.996	0.337
A6	312.206	1.516				A7	312.192	0.627				A5	312.207	0.425				A8	312.191	0.228				A9	312.196	0.339
A6	312.406	1.515				A7	312.392	0.632				A5	312.407	0.425				A8	312.391	0.225				A9	312.396	0.332
A6	312.606	1.52				A7	312.592	0.63				A5	312.607	0.421				A8	312.591	0.222				A9	312.596	0.333
A6	312.806	1.516				A7	312.792	0.625				A5	312.807	0.427				A8	312.791	0.226				A9	312.796	0.337
A6	313.006	1.519				A7	312.992	0.628				A5	313.007	0.426				A8	312.991	0.224				A9	312.996	0.34
A6	313.206	1.52				A7	313.192	0.627				A5	313.207	0.425				A8	313.191	0.225				A9	313.196	0.344
A6	313.406	1.519				A7	313.392	0.631				A5	313.407	0.429				A8	313.391	0.226				A9	313.396	0.335
A6	313.606	1.521				A7	313.592	0.628				A5	313.607	0.426				A8	313.591	0.227				A9	313.596	0.34
A6	313.806	1.517				A7	313.792	0.628				A5	313.807	0.427				A8	313.791	0.226				A9	313.796	0.339
A6	314.006	1.52				A7	313.992	0.626				A5	314.007	0.427				A8	313.991	0.221				A9	313.996	0.336
A6	314.206	1.519				A7	314.192	0.627				A5	314.207	0.431				A8	314.191	0.228				A9	314.196	0.339
A6	314.406	1.518				A7	314.392	0.63				A5	314.407	0.427				A8	314.391	0.228				A9	314.396	0.339
A6	314.606	1.524				A7	314.592	0.636				A5	314.607	0.429				A8	314.591	0.224				A9	314.596	0.341
A6	314.806	1.525				A7	314.792	0.631				A5	314.807	0.432				A8	314.791	0.224				A9	314.796	0.339
A6	315.006	1.519				A7	314.992	0.631				A5	315.007	0.43				A8	314.991	0.228				A9	314.996	0.337
A6	315.206	1.526				A7	315.192	0.634				A5	315.207	0.431				A8	315.191	0.227				A9	315.196	0.342
A6	315.406	1.522				A7	315.392	0.634				A5	315.407	0.425				A8	315.391	0.224				A9	315.396	0.339
A6	315.606	1.522				A7	315.592	0.631				A5	315.607	0.431				A8	315.591	0.227				A9	315.596	0.34
A6	315.806	1.527				A7	315.792	0.631				A5	315.807	0.429				A8	315.791	0.226				A9	315.796	0.341
A6	316.006	1.526				A7	315.992	0.63				A5	316.007	0.425				A8	315.991	0.224				A9	315.996	0.339
A6	316.206	1.529				A7	316.192	0.633				A5	316.207	0.429				A8	316.191	0.225				A9	316.196	0.342
A6	316.406	1.525				A7	316.392	0.631				A5	316.407	0.428				A8	316.391	0.228				A9	316.396	0.338
A6	316.606	1.534				A7	316.592	0.631				A5	316.607	0.431				A8	316.591	0.229				A9	316.596	0.337
A6	316.806	1.523				A7	316.792	0.635				A5	316.807	0.428				A8	316.791	0.228				A9	316.796	0.341
A6	317.006	1.524				A7	316.992	0.634				A5	317.007	0.426				A8	316.991	0.227				A9	316.996	0.34
A6	317.206	1.526				A7	317.192	0.629				A5	317.207	0.43				A8	317.191	0.225				A9	317.196	0.341
A6	317.406	1.528				A7	317.392	0.635				A5	317.407	0.427				A8	317.391	0.227				A9	317.396	0.34
A6	317.606	1.526				A7	317.592	0.639				A5	317.607	0.433				A8	317.591	0.228				A9	317.596	0.344
A6	317.806	1.529				A7	317.792	0.631				A5	317.807	0.426				A8	317.791	0.226				A9	317.796	0.342
A6	318.006	1.535				A7	317.992	0.635				A5	318.007	0.429				A8	317.991	0.226				A9	317.996	0.341
A6	318.206	1.532				A7	318.192	0.635				A5	318.207	0.427				A8	318.191	0.225				A9	318.196	0.345
A6	318.406	1.53				A7	318.392	0.635				A5	318.407	0.432				A8	318.391	0.226				A9	318.396	0.338
A6	318.606	1.531				A7	318.592	0.637				A5	318.607	0.426				A8	318.591	0.229				A9	318.596	0.342
A6	318.806	1.528				A7	318.792	0.631				A5	318.807	0.435				A8	318.791	0.231				A9	318.796	0.343
A6	319.006	1.53				A7	318.992	0.634				A5	319.007	0.435				A8	318.991	0.226				A9	318.996	0.343
A6	319.206	1.534				A7	319.192	0.634				A5	319.207	0.431				A8	319.191	0.228				A9	319.196	0.337
A6	319.406	1.532				A7	319.392	0.631				A5	319.407	0.431				A8	319.391	0.229				A9	319.396	0.341
A6	319.606	1.537				A7	319.592	0.634				A5	319.607	0.43				A8	319.591	0.223				A9	319.596	0.343
A6	319.806	1.528				A7	319.792	0.633				A5	319.807	0.431				A8	319.791	0.227				A9	319.796	0.344
A6	320.006	1.532				A7	319.992	0.636				A5	320.007	0.432				A8	319.991	0.228				A9	319.996	0.343
A6	320.206	1.537				A7	320.192	0.635				A5	320.207	0.431				A8	320.191	0.231				A9	320.196	0.34
A6	320.406	1.531				A7	320.392	0.63				A5	320.407	0.43				A8	320.391	0.228				A9	320.396	0.337
A6	320.606	1.532				A7	320.592	0.636				A5	320.607	0.435				A8	320.591	0.23				A9	320.596	0.344
A6	320.806	1.533				A7	320.792	0.639				A5	320.807	0.433				A8	320.791	0.23				A9	320.796	0.343
A6	321.006	1.537				A7	320.992	0.638				A5	321.007	0.43				A8	320.991	0.233				A9	320.996	0.342
A6	321.206	1.53				A7	321.192	0.633				A5	321.207	0.433				A8	321.191	0.227				A9	321.196	0.344
A6	321.406	1.538				A7	321.392	0.631				A5	321.407	0.432				A8	321.391	0.224				A9	321.396	0.348
A6	321.606	1.534				A7	321.592	0.636				A5	321.607	0.429				A8	321.591	0.231				A9	321.596	0.345
A6	321.806	1.541				A7	321.792	0.632				A5	321.807	0.429				A8	321.791	0.228				A9	321.796	0.336
A6	322.006	1.538				A7	321.992	0.641				A5	322.007	0.431				A8	321.991	0.23				A9	321.996	0.343
A6	322.206	1.539				A7	322.192	0.634				A5	322.207	0.431				A8	322.191	0.227				A9	322.196	0.346
A6	322.406	1.538				A7	322.392	0.635				A5	322.407	0.431				A8	322.391	0.231				A9	322.396	0.344
A6	322.606	1.541				A7	322.592	0.637				A5	322.607	0.427				A8	322.591	0.227				A9	322.596	0.344
A6	322.806	1.539				A7	322.792	0.638				A5	322.807	0.428				A8	322.791	0.23				A9	322.796	0.344
A6	323.006	1.535				A7	322.992	0.64				A5	323.007	0.433				A8	322.991	0.23				A9	322.996	0.344
A6	323.206	1.54				A7	323.192	0.635				A5	323.207	0.434				A8	323.191	0.233				A9	323.196	0.34
A6	323.406	1.543				A7	323.392	0.638				A5	323.407	0.433				A8	323.391	0.234				A9	323.396	0.342
A6	323.606	1.538				A7	323.592	0.636				A5	323.607	0.433				A8	323.591	0.231				A9	323.596	0.348
A6	323.806	1.542				A7	323.792	0.639				A5	323.807	0.431				A8	323.791	0.229				A9	323.796	0.346
A6	324.006	1.544				A7	323.992	0.639				A5	324.007	0.431				A8	323.991	0.229				A9	323.996	0.346
A6	324.206	1.541				A7	324.192	0.633				A5	324.207	0.43				A8	324.191	0.232				A9	324.196	0.346
A6	324.406	1.538				A7	324.392	0.639				A5	324.407	0.434				A8	324.391	0.231				A9	324.396	0.346
A6	324.606	1.545				A7	324.592	0.641				A5	324.607	0.43				A8	324.591	0.226				A9	324.596	0.345
A6	324.806	1.544				A7	324.792	0.64				A5	324.807	0.436				A8	324.791	0.229				A9	324.796	0.341
A6	325.006	1.545				A7	324.992	0.636				A5	325.007	0.436				A8	324.991	0.237				A9	324.996	0.349
A6	325.206	1.545				A7	325.192	0.639				A5	325.207	0.432				A8	325.191	0.225				A9	325.196	0.351
A6	325.406	1.54				A7	325.392	0.635				A5	325.407	0.44				A8	325.391	0.23				A9	325.396	0.348
A6	325.606	1.545				A7	325.592	0.64				A5	325.607	0.433				A8	325.591	0.227				A9	325.596	0.346
A6	325.806	1.547				A7	325.792	0.642				A5	325.807	0.435				A8	325.791	0.226				A9	325.796	0.345
A6	326.006	1.552				A7	325.992	0.639				A5	326.007	0.436				A8	325.991	0.23				A9	325.996	0.347
A6	326.206	1.541				A7	326.192	0.638				A5	326.207	0.436				A8	326.191	0.232				A9	326.196	0.344
A6	326.406	1.554				A7	326.392	0.639				A5	326.407	0.438				A8	326.391	0.234				A9	326.396	0.344
A6	326.606	1.547				A7	326.592	0.639				A5	326.607	0.434				A8	326.591	0.231				A9	326.596	0.343
A6	326.806	1.544				A7	326.792	0.638				A5	326.807	0.432				A8	326.791	0.227				A9	326.796	0.35
A6	327.006	1.552				A7	326.992	0.64				A5	327.007	0.435				A8	326.991	0.231				A9	326.996	0.347
A6	327.206	1.55				A7	327.192	0.644				A5	327.207	0.43				A8	327.191	0.235				A9	327.196	0.352
A6	327.406	1.549				A7	327.392	0.641				A5	327.407	0.436				A8	327.391	0.23				A9	327.396	0.351
A6	327.606	1.551				A7	327.592	0.635				A5	327.607	0.434				A8	327.591	0.233				A9	327.596	0.346
A6	327.806	1.55				A7	327.792	0.643				A5	327.807	0.433				A8	327.791	0.229				A9	327.796	0.348
A6	328.006	1.552				A7	327.992	0.645				A5	328.007	0.435				A8	327.991	0.229				A9	327.996	0.344
A6	328.206	1.547				A7	328.192	0.636				A5	328.207	0.437				A8	328.191	0.226				A9	328.196	0.35
A6	328.406	1.551				A7	328.392	0.64				A5	328.407	0.439				A8	328.391	0.23				A9	328.396	0.348
A6	328.606	1.553				A7	328.592	0.643				A5	328.607	0.438				A8	328.591	0.231				A9	328.596	0.348
A6	328.806	1.555				A7	328.792	0.643				A5	328.807	0.436				A8	328.791	0.227				A9	328.796	0.346
A6	329.006	1.553				A7	328.992	0.643				A5	329.007	0.438				A8	328.991	0.232				A9	328.996	0.344
A6	329.206	1.551				A7	329.192	0.638				A5	329.207	0.434				A8	329.191	0.229				A9	329.196	0.347
A6	329.406	1.555				A7	329.392	0.644				A5	329.407	0.438				A8	329.391	0.233				A9	329.396	0.348
A6	329.606	1.554				A7	329.592	0.645				A5	329.607	0.435				A8	329.591	0.229				A9	329.596	0.352
A6	329.806	1.562				A7	329.792	0.639				A5	329.807	0.442				A8	329.791	0.227				A9	329.796	0.351
A6	330.006	1.553				A7	329.992	0.643				A5	330.007	0.437				A8	329.991	0.228				A9	329.996	0.345
A6	330.206	1.552				A7	330.192	0.643				A5	330.207	0.436				A8	330.191	0.23				A9	330.196	0.349
A6	330.406	1.555				A7	330.392	0.648				A5	330.407	0.436				A8	330.391	0.228				A9	330.396	0.35
A6	330.606	1.553				A7	330.592	0.645				A5	330.607	0.438				A8	330.591	0.229				A9	330.596	0.353
A6	330.806	1.556				A7	330.792	0.64				A5	330.807	0.439				A8	330.791	0.231				A9	330.796	0.353
A6	331.006	1.555				A7	330.992	0.641				A5	331.007	0.438				A8	330.991	0.234				A9	330.996	0.349
A6	331.206	1.556				A7	331.192	0.643				A5	331.207	0.439				A8	331.191	0.224				A9	331.196	0.353
A6	331.406	1.555				A7	331.392	0.642				A5	331.407	0.438				A8	331.391	0.226				A9	331.396	0.348
A6	331.606	1.555				A7	331.592	0.644				A5	331.607	0.434				A8	331.591	0.234				A9	331.596	0.349
A6	331.806	1.559				A7	331.792	0.64				A5	331.807	0.439				A8	331.791	0.229				A9	331.796	0.349
A6	332.006	1.559				A7	331.992	0.643				A5	332.007	0.434				A8	331.991	0.233				A9	331.996	0.352
A6	332.206	1.56				A7	332.192	0.644				A5	332.207	0.436				A8	332.191	0.234				A9	332.196	0.35
A6	332.406	1.56				A7	332.392	0.643				A5	332.407	0.441				A8	332.391	0.23				A9	332.396	0.348
A6	332.606	1.557				A7	332.592	0.646				A5	332.607	0.436				A8	332.591	0.228				A9	332.596	0.349
A6	332.806	1.56				A7	332.792	0.643				A5	332.807	0.435				A8	332.791	0.23				A9	332.796	0.348
A6	333.006	1.559				A7	332.992	0.648				A5	333.007	0.438				A8	332.991	0.23				A9	332.996	0.349
A6	333.206	1.558				A7	333.192	0.648				A5	333.207	0.437				A8	333.191	0.232				A9	333.196	0.348
A6	333.406	1.555				A7	333.392	0.646				A5	333.407	0.441				A8	333.391	0.233				A9	333.396	0.35
A6	333.606	1.562				A7	333.592	0.648				A5	333.607	0.441				A8	333.591	0.235				A9	333.596	0.347
A6	333.806	1.562				A7	333.792	0.648				A5	333.807	0.444				A8	333.791	0.233				A9	333.796	0.345
A6	334.006	1.561				A7	333.992	0.648				A5	334.007	0.437				A8	333.991	0.231				A9	333.996	0.352
A6	334.206	1.57				A7	334.192	0.645				A5	334.207	0.441				A8	334.191	0.231				A9	334.196	0.351
A6	334.406	1.564				A7	334.392	0.649				A5	334.407	0.439				A8	334.391	0.231				A9	334.396	0.357
A6	334.606	1.563				A7	334.592	0.648				A5	334.607	0.44				A8	334.591	0.231				A9	334.596	0.351
A6	334.806	1.566				A7	334.792	0.649				A5	334.807	0.439				A8	334.791	0.235				A9	334.796	0.354
A6	335.006	1.561				A7	334.992	0.649				A5	335.007	0.435				A8	334.991	0.236				A9	334.996	0.352
A6	335.206	1.565				A7	335.192	0.652				A5	335.207	0.439				A8	335.191	0.234				A9	335.196	0.35
A6	335.406	1.568				A7	335.392	0.649				A5	335.407	0.437				A8	335.391	0.229				A9	335.396	0.35
A6	335.606	1.567				A7	335.592	0.652				A5	335.607	0.442				A8	335.591	0.232				A9	335.596	0.351
A6	335.806	1.568				A7	335.792	0.647				A5	335.807	0.439				A8	335.791	0.233				A9	335.796	0.353
A6	336.006	1.565				A7	335.992	0.647				A5	336.007	0.437				A8	335.991	0.236				A9	335.996	0.348
A6	336.206	1.564				A7	336.192	0.65				A5	336.207	0.438				A8	336.191	0.235				A9	336.196	0.351
A6	336.406	1.566				A7	336.392	0.654				A5	336.407	0.442				A8	336.391	0.233				A9	336.396	0.355
A6	336.606	1.562				A7	336.592	0.649				A5	336.607	0.441				A8	336.591	0.233				A9	336.596	0.35
A6	336.806	1.562				A7	336.792	0.649				A5	336.807	0.442				A8	336.791	0.233				A9	336.796	0.356
A6	337.006	1.569				A7	336.992	0.65				A5	337.007	0.443				A8	336.991	0.235				A9	336.996	0.353
A6	337.206	1.564				A7	337.192	0.653				A5	337.207	0.437				A8	337.191	0.231				A9	337.196	0.35
A6	337.406	1.567				A7	337.392	0.65				A5	337.407	0.441				A8	337.391	0.233				A9	337.396	0.349
A6	337.606	1.565				A7	337.592	0.653				A5	337.607	0.443				A8	337.591	0.233				A9	337.596	0.355
A6	337.806	1.57				A7	337.792	0.65				A5	337.807	0.441				A8	337.791	0.235				A9	337.796	0.356
A6	338.006	1.569				A7	337.992	0.651				A5	338.007	0.443				A8	337.991	0.237				A9	337.996	0.353
A6	338.206	1.566				A7	338.192	0.652				A5	338.207	0.445				A8	338.191	0.231				A9	338.196	0.353
A6	338.406	1.567				A7	338.392	0.653				A5	338.407	0.443				A8	338.391	0.234				A9	338.396	0.356
A6	338.606	1.567				A7	338.592	0.645				A5	338.607	0.443				A8	338.591	0.231				A9	338.596	0.351
A6	338.806	1.573				A7	338.792	0.649				A5	338.807	0.444				A8	338.791	0.234				A9	338.796	0.357
A6	339.006	1.571				A7	338.992	0.652				A5	339.007	0.442				A8	338.991	0.231				A9	338.996	0.356
A6	339.206	1.57				A7	339.192	0.647				A5	339.207	0.442				A8	339.191	0.233				A9	339.196	0.351
A6	339.406	1.574				A7	339.392	0.65				A5	339.407	0.445				A8	339.391	0.233				A9	339.396	0.356
A6	339.606	1.569				A7	339.592	0.652				A5	339.607	0.443				A8	339.591	0.236				A9	339.596	0.356
A6	339.806	1.571				A7	339.792	0.653				A5	339.807	0.439				A8	339.791	0.235				A9	339.796	0.354
A6	340.006	1.571				A7	339.992	0.652				A5	340.007	0.448				A8	339.991	0.229				A9	339.996	0.352
A6	340.206	1.578				A7	340.192	0.654				A5	340.207	0.44				A8	340.191	0.231				A9	340.196	0.354
A6	340.406	1.576				A7	340.392	0.651				A5	340.407	0.443				A8	340.391	0.233				A9	340.396	0.354
A6	340.606	1.573				A7	340.592	0.648				A5	340.607	0.442				A8	340.591	0.236				A9	340.596	0.357
A6	340.806	1.572				A7	340.792	0.653				A5	340.807	0.441				A8	340.791	0.232				A9	340.796	0.356
A6	341.006	1.575				A7	340.992	0.654				A5	341.007	0.443				A8	340.991	0.232				A9	340.996	0.351
A6	341.206	1.575				A7	341.192	0.655				A5	341.207	0.44				A8	341.191	0.232				A9	341.196	0.354
A6	341.406	1.579				A7	341.392	0.656				A5	341.407	0.44				A8	341.391	0.229				A9	341.396	0.351
A6	341.606	1.573				A7	341.592	0.654				A5	341.607	0.448				A8	341.591	0.235				A9	341.596	0.353
A6	341.806	1.573				A7	341.792	0.652				A5	341.807	0.445				A8	341.791	0.231				A9	341.796	0.353
A6	342.006	1.574				A7	341.992	0.655				A5	342.007	0.443				A8	341.991	0.233				A9	341.996	0.358
A6	342.206	1.58				A7	342.192	0.647				A5	342.207	0.444				A8	342.191	0.234				A9	342.196	0.35
A6	342.406	1.575				A7	342.392	0.654				A5	342.407	0.448				A8	342.391	0.231				A9	342.396	0.351
A6	342.606	1.578				A7	342.592	0.652				A5	342.607	0.443				A8	342.591	0.233				A9	342.596	0.35
A6	342.806	1.578				A7	342.792	0.652				A5	342.807	0.45				A8	342.791	0.232				A9	342.796	0.356
A6	343.006	1.575				A7	342.992	0.655				A5	343.007	0.45				A8	342.991	0.232				A9	342.996	0.357
A6	343.206	1.574				A7	343.192	0.653				A5	343.207	0.444				A8	343.191	0.233				A9	343.196	0.355
A6	343.406	1.574				A7	343.392	0.658				A5	343.407	0.447				A8	343.391	0.232				A9	343.396	0.353
A6	343.606	1.582				A7	343.592	0.656				A5	343.607	0.447				A8	343.591	0.232				A9	343.596	0.351
A6	343.806	1.578				A7	343.792	0.658				A5	343.807	0.449				A8	343.791	0.235				A9	343.796	0.358
A6	344.006	1.576				A7	343.992	0.656				A5	344.007	0.446				A8	343.991	0.236				A9	343.996	0.357
A6	344.206	1.584				A7	344.192	0.653				A5	344.207	0.446				A8	344.191	0.233				A9	344.196	0.352
A6	344.406	1.582				A7	344.392	0.653				A5	344.407	0.44				A8	344.391	0.239				A9	344.396	0.351
A6	344.606	1.581				A7	344.592	0.657				A5	344.607	0.444				A8	344.591	0.239				A9	344.596	0.354
A6	344.806	1.582				A7	344.792	0.652				A5	344.807	0.448				A8	344.791	0.237				A9	344.796	0.361
A6	345.006	1.584				A7	344.992	0.655				A5	345.007	0.446				A8	344.991	0.24				A9	344.996	0.357
A6	345.206	1.582				A7	345.192	0.656				A5	345.207	0.452				A8	345.191	0.237				A9	345.196	0.355
A6	345.406	1.579				A7	345.392	0.656				A5	345.407	0.444				A8	345.391	0.235				A9	345.396	0.354
A6	345.606	1.58				A7	345.592	0.66				A5	345.607	0.443				A8	345.591	0.236				A9	345.596	0.353
A6	345.806	1.579				A7	345.792	0.657				A5	345.807	0.446				A8	345.791	0.233				A9	345.796	0.357
A6	346.006	1.584				A7	345.992	0.657				A5	346.007	0.443				A8	345.991	0.234				A9	345.996	0.357
A6	346.206	1.584				A7	346.192	0.652				A5	346.207	0.445				A8	346.191	0.237				A9	346.196	0.354
A6	346.406	1.588				A7	346.392	0.662				A5	346.407	0.446				A8	346.391	0.238				A9	346.396	0.353
A6	346.606	1.588				A7	346.592	0.659				A5	346.607	0.45				A8	346.591	0.237				A9	346.596	0.36
A6	346.806	1.586				A7	346.792	0.658				A5	346.807	0.444				A8	346.791	0.233				A9	346.796	0.357
A6	347.006	1.588				A7	346.992	0.657				A5	347.007	0.446				A8	346.991	0.238				A9	346.996	0.356
A6	347.206	1.587				A7	347.192	0.656				A5	347.207	0.449				A8	347.191	0.238				A9	347.196	0.354
A6	347.406	1.585				A7	347.392	0.658				A5	347.407	0.445				A8	347.391	0.231				A9	347.396	0.353
A6	347.606	1.588				A7	347.592	0.659				A5	347.607	0.447				A8	347.591	0.233				A9	347.596	0.357
A6	347.806	1.585				A7	347.792	0.662				A5	347.807	0.448				A8	347.791	0.239				A9	347.796	0.355
A6	348.006	1.586				A7	347.992	0.66				A5	348.007	0.453				A8	347.991	0.239				A9	347.996	0.359
A6	348.206	1.584				A7	348.192	0.658				A5	348.207	0.448				A8	348.191	0.235				A9	348.196	0.356
A6	348.406	1.588				A7	348.392	0.658				A5	348.407	0.451				A8	348.391	0.237				A9	348.396	0.357
A6	348.606	1.588				A7	348.592	0.66				A5	348.607	0.45				A8	348.591	0.233				A9	348.596	0.359
A6	348.806	1.587				A7	348.792	0.661				A5	348.807	0.449				A8	348.791	0.236				A9	348.796	0.353
A6	349.006	1.585				A7	348.992	0.663				A5	349.007	0.451				A8	348.991	0.237				A9	348.996	0.357
A6	349.206	1.588				A7	349.192	0.66				A5	349.207	0.449				A8	349.191	0.233				A9	349.196	0.356
A6	349.406	1.596				A7	349.392	0.657				A5	349.407	0.45				A8	349.391	0.235				A9	349.396	0.358
A6	349.606	1.592				A7	349.592	0.658				A5	349.607	0.452				A8	349.591	0.235				A9	349.596	0.361
A6	349.806	1.589				A7	349.792	0.664				A5	349.807	0.447				A8	349.791	0.238				A9	349.796	0.355
A6	350.006	1.589				A7	349.992	0.661				A5	350.007	0.446				A8	349.991	0.239				A9	349.996	0.358
A6	350.206	1.59				A7	350.192	0.664				A5	350.207	0.448				A8	350.191	0.236				A9	350.196	0.362
A6	350.406	1.596				A7	350.392	0.66				A5	350.407	0.454				A8	350.391	0.24				A9	350.396	0.361
A6	350.606	1.596				A7	350.592	0.663				A5	350.607	0.451				A8	350.591	0.233				A9	350.596	0.36
A6	350.806	1.594				A7	350.792	0.662				A5	350.807	0.453				A8	350.791	0.238				A9	350.796	0.361
A6	351.006	1.589				A7	350.992	0.66				A5	351.007	0.455				A8	350.991	0.235				A9	350.996	0.359
A6	351.206	1.593				A7	351.192	0.661				A5	351.207	0.453				A8	351.191	0.235				A9	351.196	0.36
A6	351.406	1.594				A7	351.392	0.667				A5	351.407	0.452				A8	351.391	0.238				A9	351.396	0.359
A6	351.606	1.593				A7	351.592	0.661				A5	351.607	0.454				A8	351.591	0.238				A9	351.596	0.359
A6	351.806	1.594				A7	351.792	0.662				A5	351.807	0.448				A8	351.791	0.238				A9	351.796	0.361
A6	352.006	1.597				A7	351.992	0.663				A5	352.007	0.448				A8	351.991	0.237				A9	351.996	0.358
A6	352.206	1.596				A7	352.192	0.66				A5	352.207	0.449				A8	352.191	0.236				A9	352.196	0.358
A6	352.406	1.597				A7	352.392	0.666				A5	352.407	0.449				A8	352.391	0.239				A9	352.396	0.365
A6	352.606	1.598				A7	352.592	0.661				A5	352.607	0.449				A8	352.591	0.239				A9	352.596	0.358
A6	352.806	1.595				A7	352.792	0.662				A5	352.807	0.448				A8	352.791	0.239				A9	352.796	0.36
A6	353.006	1.595				A7	352.992	0.658				A5	353.007	0.453				A8	352.991	0.236				A9	352.996	0.36
A6	353.206	1.597				A7	353.192	0.661				A5	353.207	0.455				A8	353.191	0.237				A9	353.196	0.36
A6	353.406	1.595				A7	353.392	0.661				A5	353.407	0.456				A8	353.391	0.24				A9	353.396	0.36
A6	353.606	1.601				A7	353.592	0.665				A5	353.607	0.449				A8	353.591	0.237				A9	353.596	0.367
A6	353.806	1.598				A7	353.792	0.662				A5	353.807	0.453				A8	353.791	0.238				A9	353.796	0.36
A6	354.006	1.598				A7	353.992	0.663				A5	354.007	0.451				A8	353.991	0.235				A9	353.996	0.362
A6	354.206	1.599				A7	354.192	0.665				A5	354.207	0.451				A8	354.191	0.233				A9	354.196	0.361
A6	354.406	1.597				A7	354.392	0.662				A5	354.407	0.455				A8	354.391	0.235				A9	354.396	0.359
A6	354.606	1.599				A7	354.592	0.66				A5	354.607	0.452				A8	354.591	0.238				A9	354.596	0.363
A6	354.806	1.6				A7	354.792	0.658				A5	354.807	0.45				A8	354.791	0.238				A9	354.796	0.358
A6	355.006	1.6				A7	354.992	0.664				A5	355.007	0.449				A8	354.991	0.239				A9	354.996	0.359
A6	355.206	1.605				A7	355.192	0.663				A5	355.207	0.456				A8	355.191	0.238				A9	355.196	0.361
A6	355.406	1.598				A7	355.392	0.665				A5	355.407	0.452				A8	355.391	0.235				A9	355.396	0.359
A6	355.606	1.607				A7	355.592	0.665				A5	355.607	0.454				A8	355.591	0.237				A9	355.596	0.363
A6	355.806	1.598				A7	355.792	0.663				A5	355.807	0.451				A8	355.791	0.243				A9	355.796	0.362
A6	356.006	1.601				A7	355.992	0.667				A5	356.007	0.455				A8	355.991	0.242				A9	355.996	0.363
A6	356.206	1.603				A7	356.192	0.666				A5	356.207	0.454				A8	356.191	0.232				A9	356.196	0.36
A6	356.406	1.603				A7	356.392	0.662				A5	356.407	0.453				A8	356.391	0.238				A9	356.396	0.364
A6	356.606	1.601				A7	356.592	0.666				A5	356.607	0.455				A8	356.591	0.237				A9	356.596	0.364
A6	356.806	1.599				A7	356.792	0.663				A5	356.807	0.456				A8	356.791	0.239				A9	356.796	0.362
A6	357.006	1.602				A7	356.992	0.67				A5	357.007	0.451				A8	356.991	0.238				A9	356.996	0.364
A6	357.206	1.602				A7	357.192	0.662				A5	357.207	0.459				A8	357.191	0.24				A9	357.196	0.357
A6	357.406	1.604				A7	357.392	0.667				A5	357.407	0.45				A8	357.391	0.235				A9	357.396	0.362
A6	357.606	1.601				A7	357.592	0.664				A5	357.607	0.449				A8	357.591	0.239				A9	357.596	0.361
A6	357.806	1.602				A7	357.792	0.668				A5	357.807	0.457				A8	357.791	0.235				A9	357.796	0.364
A6	358.006	1.606				A7	357.992	0.669				A5	358.007	0.452				A8	357.991	0.239				A9	357.996	0.363
A6	358.206	1.605				A7	358.192	0.67				A5	358.207	0.451				A8	358.191	0.237				A9	358.196	0.366
A6	358.406	1.602				A7	358.392	0.668				A5	358.407	0.454				A8	358.391	0.238				A9	358.396	0.361
A6	358.606	1.607				A7	358.592	0.659				A5	358.607	0.454				A8	358.591	0.234				A9	358.596	0.36
A6	358.806	1.604				A7	358.792	0.663				A5	358.807	0.452				A8	358.791	0.235				A9	358.796	0.364
A6	359.006	1.604				A7	358.992	0.662				A5	359.007	0.453				A8	358.991	0.24				A9	358.996	0.361
A6	359.206	1.603				A7	359.192	0.667				A5	359.207	0.454				A8	359.191	0.24				A9	359.196	0.364
A6	359.406	1.607				A7	359.392	0.667				A5	359.407	0.455				A8	359.391	0.236				A9	359.396	0.365
A6	359.606	1.61				A7	359.592	0.668				A5	359.607	0.456				A8	359.591	0.237				A9	359.596	0.37
A6	359.806	1.604				A7	359.792	0.672				A5	359.807	0.456				A8	359.791	0.236				A9	359.796	0.362
A6	360.006	1.604				A7	359.992	0.664				A5	360.007	0.451				A8	359.991	0.239				A9	359.996	0.362
A6	360.206	1.609				A7	360.192	0.672				A5	360.207	0.454				A8	360.191	0.242				A9	360.196	0.363
A6	360.406	1.604				A7	360.392	0.668				A5	360.407	0.458				A8	360.391	0.244				A9	360.396	0.367
A6	360.606	1.606				A7	360.592	0.666				A5	360.607	0.455				A8	360.591	0.238				A9	360.596	0.366
A6	360.806	1.606				A7	360.792	0.671				A5	360.807	0.457				A8	360.791	0.234				A9	360.796	0.366
A6	361.006	1.606				A7	360.992	0.671				A5	361.007	0.46				A8	360.991	0.235				A9	360.996	0.365
A6	361.206	1.605				A7	361.192	0.666				A5	361.207	0.451				A8	361.191	0.239				A9	361.196	0.369
A6	361.406	1.612				A7	361.392	0.664				A5	361.407	0.457				A8	361.391	0.235				A9	361.396	0.361
A6	361.606	1.611				A7	361.592	0.668				A5	361.607	0.459				A8	361.591	0.239				A9	361.596	0.362
A6	361.806	1.612				A7	361.792	0.669				A5	361.807	0.455				A8	361.791	0.236				A9	361.796	0.369
A6	362.006	1.613				A7	361.992	0.67				A5	362.007	0.455				A8	361.991	0.239				A9	361.996	0.363
A6	362.206	1.61				A7	362.192	0.675				A5	362.207	0.457				A8	362.191	0.236				A9	362.196	0.365
A6	362.406	1.616				A7	362.392	0.667				A5	362.407	0.456				A8	362.391	0.239				A9	362.396	0.364
A6	362.606	1.606				A7	362.592	0.67				A5	362.607	0.461				A8	362.591	0.239				A9	362.596	0.37
A6	362.806	1.611				A7	362.792	0.668				A5	362.807	0.454				A8	362.791	0.239				A9	362.796	0.367
A6	363.006	1.611				A7	362.992	0.672				A5	363.007	0.454				A8	362.991	0.24				A9	362.996	0.363
A6	363.206	1.608				A7	363.192	0.671				A5	363.207	0.455				A8	363.191	0.239				A9	363.196	0.363
A6	363.406	1.618				A7	363.392	0.672				A5	363.407	0.46				A8	363.391	0.238				A9	363.396	0.362
A6	363.606	1.617				A7	363.592	0.672				A5	363.607	0.454				A8	363.591	0.24				A9	363.596	0.361
A6	363.806	1.617				A7	363.792	0.672				A5	363.807	0.456				A8	363.791	0.241				A9	363.796	0.366
A6	364.006	1.614				A7	363.992	0.674				A5	364.007	0.462				A8	363.991	0.24				A9	363.996	0.364
A6	364.206	1.61				A7	364.192	0.676				A5	364.207	0.456				A8	364.191	0.239				A9	364.196	0.367
A6	364.406	1.614				A7	364.392	0.671				A5	364.407	0.453				A8	364.391	0.24				A9	364.396	0.368
A6	364.606	1.615				A7	364.592	0.672				A5	364.607	0.459				A8	364.591	0.24				A9	364.596	0.363
A6	364.806	1.613				A7	364.792	0.674				A5	364.807	0.456				A8	364.791	0.237				A9	364.796	0.368
A6	365.006	1.616				A7	364.992	0.673				A5	365.007	0.459				A8	364.991	0.237				A9	364.996	0.364
A6	365.206	1.612				A7	365.192	0.672				A5	365.207	0.458				A8	365.191	0.236				A9	365.196	0.364
A6	365.406	1.614				A7	365.392	0.671				A5	365.407	0.459				A8	365.391	0.24				A9	365.396	0.363
A6	365.606	1.618				A7	365.592	0.668				A5	365.607	0.458				A8	365.591	0.238				A9	365.596	0.364
A6	365.806	1.615				A7	365.792	0.671				A5	365.807	0.46				A8	365.791	0.238				A9	365.796	0.366
A6	366.006	1.615				A7	365.992	0.669				A5	366.007	0.457				A8	365.991	0.237				A9	365.996	0.369
A6	366.206	1.621				A7	366.192	0.67				A5	366.207	0.457				A8	366.191	0.239				A9	366.196	0.366
A6	366.406	1.62				A7	366.392	0.674				A5	366.407	0.458				A8	366.391	0.247				A9	366.396	0.368
A6	366.606	1.621				A7	366.592	0.672				A5	366.607	0.46				A8	366.591	0.238				A9	366.596	0.365
A6	366.806	1.621				A7	366.792	0.673				A5	366.807	0.46				A8	366.791	0.245				A9	366.796	0.371
A6	367.006	1.622				A7	366.992	0.672				A5	367.007	0.457				A8	366.991	0.244				A9	366.996	0.364
A6	367.206	1.618				A7	367.192	0.675				A5	367.207	0.461				A8	367.191	0.244				A9	367.196	0.372
A6	367.406	1.616				A7	367.392	0.676				A5	367.407	0.46				A8	367.391	0.234				A9	367.396	0.362
A6	367.606	1.616				A7	367.592	0.67				A5	367.607	0.459				A8	367.591	0.239				A9	367.596	0.368
A6	367.806	1.621				A7	367.792	0.674				A5	367.807	0.458				A8	367.791	0.239				A9	367.796	0.368
A6	368.006	1.621				A7	367.992	0.674				A5	368.007	0.465				A8	367.991	0.242				A9	367.996	0.364
A6	368.206	1.62				A7	368.192	0.673				A5	368.207	0.461				A8	368.191	0.24				A9	368.196	0.368
A6	368.406	1.624				A7	368.392	0.676				A5	368.407	0.459				A8	368.391	0.241				A9	368.396	0.362
A6	368.606	1.623				A7	368.592	0.675				A5	368.607	0.46				A8	368.591	0.243				A9	368.596	0.371
A6	368.806	1.622				A7	368.792	0.674				A5	368.807	0.459				A8	368.791	0.245				A9	368.796	0.368
A6	369.006	1.624				A7	368.992	0.668				A5	369.007	0.456				A8	368.991	0.241				A9	368.996	0.368
A6	369.206	1.621				A7	369.192	0.677				A5	369.207	0.46				A8	369.191	0.238				A9	369.196	0.369
A6	369.406	1.622				A7	369.392	0.671				A5	369.407	0.457				A8	369.391	0.241				A9	369.396	0.365
A6	369.606	1.623				A7	369.592	0.673				A5	369.607	0.459				A8	369.591	0.24				A9	369.596	0.364
A6	369.806	1.618				A7	369.792	0.671				A5	369.807	0.46				A8	369.791	0.24				A9	369.796	0.366
A6	370.006	1.624				A7	369.992	0.669				A5	370.007	0.459				A8	369.991	0.234				A9	369.996	0.364
A6	370.206	1.626				A7	370.192	0.681				A5	370.207	0.459				A8	370.191	0.243				A9	370.196	0.363
A6	370.406	1.621				A7	370.392	0.678				A5	370.407	0.463				A8	370.391	0.244				A9	370.396	0.37
A6	370.606	1.623				A7	370.592	0.674				A5	370.607	0.461				A8	370.591	0.242				A9	370.596	0.367
A6	370.806	1.624				A7	370.792	0.674				A5	370.807	0.459				A8	370.791	0.245				A9	370.796	0.365
A6	371.006	1.625				A7	370.992	0.676				A5	371.007	0.46				A8	370.991	0.239				A9	370.996	0.368
A6	371.206	1.627				A7	371.192	0.675				A5	371.207	0.46				A8	371.191	0.243				A9	371.196	0.371
A6	371.406	1.626				A7	371.392	0.675				A5	371.407	0.462				A8	371.391	0.24				A9	371.396	0.372
A6	371.606	1.628				A7	371.592	0.677				A5	371.607	0.46				A8	371.591	0.241				A9	371.596	0.367
A6	371.806	1.629				A7	371.792	0.675				A5	371.807	0.465				A8	371.791	0.239				A9	371.796	0.368
A6	372.006	1.626				A7	371.992	0.678				A5	372.007	0.464				A8	371.991	0.24				A9	371.996	0.369
A6	372.206	1.627				A7	372.192	0.68				A5	372.207	0.46				A8	372.191	0.243				A9	372.196	0.366
A6	372.406	1.629				A7	372.392	0.672				A5	372.407	0.46				A8	372.391	0.238				A9	372.396	0.369
A6	372.606	1.626				A7	372.592	0.677				A5	372.607	0.463				A8	372.591	0.244				A9	372.596	0.364
A6	372.806	1.623				A7	372.792	0.679				A5	372.807	0.462				A8	372.791	0.239				A9	372.796	0.369
A6	373.006	1.627				A7	372.992	0.678				A5	373.007	0.461				A8	372.991	0.245				A9	372.996	0.365
A6	373.206	1.631				A7	373.192	0.673				A5	373.207	0.467				A8	373.191	0.242				A9	373.196	0.364
A6	373.406	1.631				A7	373.392	0.677				A5	373.407	0.46				A8	373.391	0.244				A9	373.396	0.367
A6	373.606	1.631				A7	373.592	0.677				A5	373.607	0.462				A8	373.591	0.243				A9	373.596	0.369
A6	373.806	1.63				A7	373.792	0.679				A5	373.807	0.462				A8	373.791	0.244				A9	373.796	0.369
A6	374.006	1.631				A7	373.992	0.678				A5	374.007	0.462				A8	373.991	0.245				A9	373.996	0.368
A6	374.206	1.63				A7	374.192	0.679				A5	374.207	0.464				A8	374.191	0.242				A9	374.196	0.37
A6	374.406	1.63				A7	374.392	0.677				A5	374.407	0.469				A8	374.391	0.245				A9	374.396	0.369
A6	374.606	1.628				A7	374.592	0.682				A5	374.607	0.466				A8	374.591	0.242				A9	374.596	0.371
A6	374.806	1.636				A7	374.792	0.679				A5	374.807	0.463				A8	374.791	0.237				A9	374.796	0.371
A6	375.006	1.632				A7	374.992	0.678				A5	375.007	0.463				A8	374.991	0.243				A9	374.996	0.371
A6	375.206	1.632				A7	375.192	0.681				A5	375.207	0.46				A8	375.191	0.242				A9	375.196	0.37
A6	375.406	1.632				A7	375.392	0.678				A5	375.407	0.463				A8	375.391	0.243				A9	375.396	0.374
A6	375.606	1.633				A7	375.592	0.676				A5	375.607	0.462				A8	375.591	0.244				A9	375.596	0.37
A6	375.806	1.63				A7	375.792	0.681				A5	375.807	0.463				A8	375.791	0.244				A9	375.796	0.368
A6	376.006	1.631				A7	375.992	0.678				A5	376.007	0.464				A8	375.991	0.244				A9	375.996	0.37
A6	376.206	1.634				A7	376.192	0.679				A5	376.207	0.465				A8	376.191	0.242				A9	376.196	0.365
A6	376.406	1.63				A7	376.392	0.679				A5	376.407	0.466				A8	376.391	0.244				A9	376.396	0.368
A6	376.606	1.636				A7	376.592	0.683				A5	376.607	0.462				A8	376.591	0.242				A9	376.596	0.372
A6	376.806	1.633				A7	376.792	0.679				A5	376.807	0.463				A8	376.791	0.24				A9	376.796	0.367
A6	377.006	1.632				A7	376.992	0.677				A5	377.007	0.462				A8	376.991	0.239				A9	376.996	0.368
A6	377.206	1.633				A7	377.192	0.683				A5	377.207	0.464				A8	377.191	0.244				A9	377.196	0.366
A6	377.406	1.631				A7	377.392	0.678				A5	377.407	0.466				A8	377.391	0.246				A9	377.396	0.367
A6	377.606	1.634				A7	377.592	0.678				A5	377.607	0.461				A8	377.591	0.242				A9	377.596	0.37
A6	377.806	1.635				A7	377.792	0.682				A5	377.807	0.466				A8	377.791	0.243				A9	377.796	0.37
A6	378.006	1.636				A7	377.992	0.683				A5	378.007	0.464				A8	377.991	0.243				A9	377.996	0.373
A6	378.206	1.636				A7	378.192	0.68				A5	378.207	0.468				A8	378.191	0.245				A9	378.196	0.377
A6	378.406	1.637				A7	378.392	0.682				A5	378.407	0.463				A8	378.391	0.241				A9	378.396	0.374
A6	378.606	1.637				A7	378.592	0.685				A5	378.607	0.465				A8	378.591	0.243				A9	378.596	0.367
A6	378.806	1.638				A7	378.792	0.681				A5	378.807	0.465				A8	378.791	0.247				A9	378.796	0.368
A6	379.006	1.636				A7	378.992	0.684				A5	379.007	0.466				A8	378.991	0.243				A9	378.996	0.372
A6	379.206	1.639				A7	379.192	0.681				A5	379.207	0.464				A8	379.191	0.245				A9	379.196	0.367
A6	379.406	1.639				A7	379.392	0.679				A5	379.407	0.466				A8	379.391	0.242				A9	379.396	0.37
A6	379.606	1.635				A7	379.592	0.684				A5	379.607	0.464				A8	379.591	0.244				A9	379.596	0.376
A6	379.806	1.636				A7	379.792	0.686				A5	379.807	0.464				A8	379.791	0.244				A9	379.796	0.375
A6	380.006	1.643				A7	379.992	0.683				A5	380.007	0.466				A8	379.991	0.244				A9	379.996	0.373
A6	380.206	1.638				A7	380.192	0.68				A5	380.207	0.469				A8	380.191	0.244				A9	380.196	0.371
A6	380.406	1.639				A7	380.392	0.683				A5	380.407	0.467				A8	380.391	0.243				A9	380.396	0.376
A6	380.606	1.64				A7	380.592	0.68				A5	380.607	0.471				A8	380.591	0.243				A9	380.596	0.368
A6	380.806	1.638				A7	380.792	0.681				A5	380.807	0.467				A8	380.791	0.241				A9	380.796	0.369
A6	381.006	1.64				A7	380.992	0.685				A5	381.007	0.462				A8	380.991	0.242				A9	380.996	0.37
A6	381.206	1.645				A7	381.192	0.686				A5	381.207	0.461				A8	381.191	0.247				A9	381.196	0.376
A6	381.406	1.64				A7	381.392	0.687				A5	381.407	0.463				A8	381.391	0.244				A9	381.396	0.37
A6	381.606	1.642				A7	381.592	0.685				A5	381.607	0.468				A8	381.591	0.243				A9	381.596	0.372
A6	381.806	1.64				A7	381.792	0.685				A5	381.807	0.464				A8	381.791	0.246				A9	381.796	0.373
A6	382.006	1.643				A7	381.992	0.687				A5	382.007	0.469				A8	381.991	0.245				A9	381.996	0.375
A6	382.206	1.642				A7	382.192	0.683				A5	382.207	0.465				A8	382.191	0.24				A9	382.196	0.377
A6	382.406	1.643				A7	382.392	0.683				A5	382.407	0.467				A8	382.391	0.241				A9	382.396	0.372
A6	382.606	1.64				A7	382.592	0.684				A5	382.607	0.464				A8	382.591	0.245				A9	382.596	0.373
A6	382.806	1.641				A7	382.792	0.687				A5	382.807	0.466				A8	382.791	0.246				A9	382.796	0.366
A6	383.006	1.644				A7	382.992	0.688				A5	383.007	0.468				A8	382.991	0.246				A9	382.996	0.372
A6	383.206	1.642				A7	383.192	0.69				A5	383.207	0.469				A8	383.191	0.244				A9	383.196	0.374
A6	383.406	1.64				A7	383.392	0.686				A5	383.407	0.467				A8	383.391	0.243				A9	383.396	0.371
A6	383.606	1.645				A7	383.592	0.683				A5	383.607	0.467				A8	383.591	0.242				A9	383.596	0.375
A6	383.806	1.643				A7	383.792	0.681				A5	383.807	0.468				A8	383.791	0.245				A9	383.796	0.377
A6	384.006	1.644				A7	383.992	0.688				A5	384.007	0.466				A8	383.991	0.24				A9	383.996	0.375
A6	384.206	1.644				A7	384.192	0.687				A5	384.207	0.468				A8	384.191	0.248				A9	384.196	0.373
A6	384.406	1.645				A7	384.392	0.684				A5	384.407	0.468				A8	384.391	0.242				A9	384.396	0.377
A6	384.606	1.645				A7	384.592	0.684				A5	384.607	0.469				A8	384.591	0.242				A9	384.596	0.377
A6	384.806	1.644				A7	384.792	0.683				A5	384.807	0.472				A8	384.791	0.242				A9	384.796	0.373
A6	385.006	1.644				A7	384.992	0.691				A5	385.007	0.467				A8	384.991	0.242				A9	384.996	0.377
A6	385.206	1.647				A7	385.192	0.688				A5	385.207	0.466				A8	385.191	0.24				A9	385.196	0.373
A6	385.406	1.646				A7	385.392	0.688				A5	385.407	0.469				A8	385.391	0.245				A9	385.396	0.374
A6	385.606	1.647				A7	385.592	0.684				A5	385.607	0.471				A8	385.591	0.246				A9	385.596	0.373
A6	385.806	1.647				A7	385.792	0.687				A5	385.807	0.471				A8	385.791	0.246				A9	385.796	0.377
A6	386.006	1.644				A7	385.992	0.688				A5	386.007	0.465				A8	385.991	0.246				A9	385.996	0.373
A6	386.206	1.65				A7	386.192	0.692				A5	386.207	0.463				A8	386.191	0.247				A9	386.196	0.379
A6	386.406	1.652				A7	386.392	0.695				A5	386.407	0.466				A8	386.391	0.246				A9	386.396	0.373
A6	386.606	1.647				A7	386.592	0.691				A5	386.607	0.467				A8	386.591	0.244				A9	386.596	0.375
A6	386.806	1.65				A7	386.792	0.684				A5	386.807	0.47				A8	386.791	0.248				A9	386.796	0.377
A6	387.006	1.647				A7	386.992	0.691				A5	387.007	0.466				A8	386.991	0.244				A9	386.996	0.378
A6	387.206	1.651				A7	387.192	0.685				A5	387.207	0.469				A8	387.191	0.244				A9	387.196	0.374
A6	387.406	1.65				A7	387.392	0.689				A5	387.407	0.466				A8	387.391	0.249				A9	387.396	0.378
A6	387.606	1.644				A7	387.592	0.692				A5	387.607	0.471				A8	387.591	0.244				A9	387.596	0.376
A6	387.806	1.654				A7	387.792	0.689				A5	387.807	0.467				A8	387.791	0.247				A9	387.796	0.372
A6	388.006	1.648				A7	387.992	0.69				A5	388.007	0.472				A8	387.991	0.242				A9	387.996	0.377
A6	388.206	1.655				A7	388.192	0.688				A5	388.207	0.474				A8	388.191	0.247				A9	388.196	0.378
A6	388.406	1.65				A7	388.392	0.686				A5	388.407	0.474				A8	388.391	0.244				A9	388.396	0.372
A6	388.606	1.649				A7	388.592	0.686				A5	388.607	0.468				A8	388.591	0.245				A9	388.596	0.373
A6	388.806	1.653				A7	388.792	0.693				A5	388.807	0.473				A8	388.791	0.242				A9	388.796	0.378
A6	389.006	1.653				A7	388.992	0.689				A5	389.007	0.47				A8	388.991	0.245				A9	388.996	0.381
A6	389.206	1.652				A7	389.192	0.69				A5	389.207	0.469				A8	389.191	0.247				A9	389.196	0.375
A6	389.406	1.657				A7	389.392	0.689				A5	389.407	0.472				A8	389.391	0.244				A9	389.396	0.376
A6	389.606	1.652				A7	389.592	0.684				A5	389.607	0.469				A8	389.591	0.243				A9	389.596	0.372
A6	389.806	1.653				A7	389.792	0.687				A5	389.807	0.471				A8	389.791	0.242				A9	389.796	0.374
A6	390.006	1.653				A7	389.992	0.691				A5	390.007	0.469				A8	389.991	0.243				A9	389.996	0.376
A6	390.206	1.651				A7	390.192	0.686				A5	390.207	0.469				A8	390.191	0.242				A9	390.196	0.375
A6	390.406	1.652				A7	390.392	0.692				A5	390.407	0.471				A8	390.391	0.244				A9	390.396	0.377
A6	390.606	1.653				A7	390.592	0.693				A5	390.607	0.472				A8	390.591	0.245				A9	390.596	0.373
A6	390.806	1.654				A7	390.792	0.684				A5	390.807	0.471				A8	390.791	0.248				A9	390.796	0.374
A6	391.006	1.656				A7	390.992	0.693				A5	391.007	0.473				A8	390.991	0.241				A9	390.996	0.377
A6	391.206	1.657				A7	391.192	0.691				A5	391.207	0.469				A8	391.191	0.247				A9	391.196	0.377
A6	391.406	1.656				A7	391.392	0.689				A5	391.407	0.471				A8	391.391	0.25				A9	391.396	0.374
A6	391.606	1.658				A7	391.592	0.692				A5	391.607	0.475				A8	391.591	0.246				A9	391.596	0.379
A6	391.806	1.655				A7	391.792	0.692				A5	391.807	0.471				A8	391.791	0.247				A9	391.796	0.376
A6	392.006	1.657				A7	391.992	0.69				A5	392.007	0.473				A8	391.991	0.247				A9	391.996	0.378
A6	392.206	1.655				A7	392.192	0.69				A5	392.207	0.475				A8	392.191	0.248				A9	392.196	0.376
A6	392.406	1.658				A7	392.392	0.69				A5	392.407	0.475				A8	392.391	0.243				A9	392.396	0.374
A6	392.606	1.653				A7	392.592	0.69				A5	392.607	0.474				A8	392.591	0.243				A9	392.596	0.379
A6	392.806	1.657				A7	392.792	0.69				A5	392.807	0.47				A8	392.791	0.246				A9	392.796	0.379
A6	393.006	1.658				A7	392.992	0.691				A5	393.007	0.468				A8	392.991	0.243				A9	392.996	0.376
A6	393.206	1.659				A7	393.192	0.694				A5	393.207	0.47				A8	393.191	0.248				A9	393.196	0.378
A6	393.406	1.656				A7	393.392	0.688				A5	393.407	0.473				A8	393.391	0.248				A9	393.396	0.377
A6	393.606	1.657				A7	393.592	0.692				A5	393.607	0.47				A8	393.591	0.247				A9	393.596	0.377
A6	393.806	1.658				A7	393.792	0.685				A5	393.807	0.475				A8	393.791	0.249				A9	393.796	0.377
A6	394.006	1.657				A7	393.992	0.689				A5	394.007	0.473				A8	393.991	0.248				A9	393.996	0.377
A6	394.206	1.663				A7	394.192	0.691				A5	394.207	0.476				A8	394.191	0.248				A9	394.196	0.378
A6	394.406	1.66				A7	394.392	0.691				A5	394.407	0.476				A8	394.391	0.245				A9	394.396	0.373
A6	394.606	1.661				A7	394.592	0.69				A5	394.607	0.475				A8	394.591	0.249				A9	394.596	0.374
A6	394.806	1.662				A7	394.792	0.694				A5	394.807	0.479				A8	394.791	0.243				A9	394.796	0.379
A6	395.006	1.665				A7	394.992	0.693				A5	395.007	0.474				A8	394.991	0.249				A9	394.996	0.378
A6	395.206	1.658				A7	395.192	0.692				A5	395.207	0.472				A8	395.191	0.244				A9	395.196	0.381
A6	395.406	1.664				A7	395.392	0.693				A5	395.407	0.472				A8	395.391	0.25				A9	395.396	0.382
A6	395.606	1.662				A7	395.592	0.691				A5	395.607	0.474				A8	395.591	0.245				A9	395.596	0.377
A6	395.806	1.657				A7	395.792	0.696				A5	395.807	0.472				A8	395.791	0.245				A9	395.796	0.379
A6	396.006	1.658				A7	395.992	0.692				A5	396.007	0.471				A8	395.991	0.247				A9	395.996	0.375
A6	396.206	1.665				A7	396.192	0.694				A5	396.207	0.476				A8	396.191	0.247				A9	396.196	0.376
A6	396.406	1.66				A7	396.392	0.69				A5	396.407	0.476				A8	396.391	0.25				A9	396.396	0.38
A6	396.606	1.655				A7	396.592	0.696				A5	396.607	0.478				A8	396.591	0.243				A9	396.596	0.378
A6	396.806	1.662				A7	396.792	0.691				A5	396.807	0.476				A8	396.791	0.248				A9	396.796	0.377
A6	397.006	1.661				A7	396.992	0.692				A5	397.007	0.473				A8	396.991	0.247				A9	396.996	0.379
A6	397.206	1.662				A7	397.192	0.697				A5	397.207	0.478				A8	397.191	0.243				A9	397.196	0.377
A6	397.406	1.666				A7	397.392	0.695				A5	397.407	0.471				A8	397.391	0.245				A9	397.396	0.379
A6	397.606	1.663				A7	397.592	0.692				A5	397.607	0.476				A8	397.591	0.247				A9	397.596	0.374
A6	397.806	1.667				A7	397.792	0.695				A5	397.807	0.475				A8	397.791	0.241				A9	397.796	0.379
[truncated: 26,810 more rows]

## Sheet: Figure 6, ATPase Activity Meas.
		ATPase activity of RavA
pH		Experimental data (pmol/min/µg)		Average	Ecartype (Pearson)
5	8	6	6	6.66667	0.942809
5.5	10	10	5	8.33333	2.35702
6	15	19	16	16.6667	1.69967
6.5	34	33	28	31.6667	2.62467
7	83	95	98	92	6.48074
7.5	119	128	144	130.333	10.3387
8	156	164	177	165.667	8.65384
8.5	207	199	212	206	5.35413
9	207	223	235	221.667	11.4698
		ATPase activity of RavA + LdcI
pH		Experimental data (pmol/min/µg)		Average	Ecartype (Pearson)
5	12	17	7	12	4.08248
5.5	17	12	22	17	4.08248
6	28	27	27	27.3333	0.471405
6.5	48	50	47	48.3333	1.24722
7	82	80	88	83.3333	3.39935
7.5	105	105	112	107.333	3.29983
8	141	142	153	145.333	5.4365
8.5	172	167	180	173	5.35413
9	197	209	214	206.667	7.13364
		INSET
	pH	Increase (%)
	5	80
	5.5	104
	6	64
	6.5	52.6316
	7	-9.42029
	7.5	-17.6471
	8	-12.2736
	8.5	-16.0194
	9	-6.76692
